# Supplementary material for: Muscle transcriptome provides the first insight into the dynamics of gene expression with progression of age in sheep
Source: Sci Rep. 2021 Nov 16;11:22360. doi: 10.1038/s41598-021-01848-5 (PMC8595721; doi:10.1038/s41598-021-01848-5)
Supplement: Supplementary file 1 — Supplementary Information. [file 41598_2021_1848_MOESM1_ESM.xlsx]

## Sheet: Sheet1
Muscle transcriptome provides the first insight into the dynamics of gene expression with progression of age in sheep
Reena Arora1*, Naveen Kumar Siddaraju2, S.S Manjunatha2, S. Sudarshan 2, Mohamed Nadeem Fairoze2, Mandeep Kaur1, Ashish Kumar1, Pooja Chhabra1, R.M Sreesujatha2, Sonika Ahlawat1, Ramesh Kumar Vijh1
1ICAR-National Bureau of Animal Genetic Resources, Karnal-132001, Haryana
2 Karnataka Veterinary Animal and Fisheries Sciences University, Bangalore -560024
*Corresponding author: rejagati@gmail.com

## Sheet: Table S1
Table S1. Summary statistics of RNA sequencing data
Age groups	Sample Number	Raw Reads	Processed Reads	Mapped reads	Mapping % (Oar_ v4.0)
Group1 (1yr)	1	113449598	113416024	109434362	96.49
	2	92525042	92498250	88788121	95.99
	3	90784562	90759228	86984059	95.84
	4	85450980	85426270	82172590	96.19
Group2 (1.5-2yrs)	5	89332732	89315896	86253085	96.57
	6	92748190	92730596	86678147	93.47
	7	78383790	78368386	74466830	95.02
	8	95182422	95163732	90447925	95.04
Group3 (2.5-3yrs)	9	102548368	102517560	99333740	96.89
	10	94443882	94426166	83105715	88.01
	11	98959468	98940298	88701922	89.65
	12	88002914	87964920	82941575	94.29
Group4 (3.5-4 yrs)	13	109750484	109719396	104545722	95.28
	14	96839986	96812426	92255246	95.29
	15	86212892	86188178	81465717	94.52
	16	80737032	80697692	76659733	95

## Sheet: Table S2
Table S2. Normalized expression values of all genes with RPKM>0.01 for the four age groups of Bandur sheep. Group1= 2 tooth stage or 1yr; Group 2 = 4 tooth stage or 1.5-2yrs; Group 3 = 6 tooth stage or 2.5-3yrs; Group 4 = 8 tooth stage or 3.5-4 yrs.
Feature ID	RPKM group 1 - Means		Feature ID	group 2 - RPKM Means		Feature ID	group 3 - RPKM Means		Feature ID	group 4 - RPKM Means
A1BG	0.331947		A1BG	0.49033		A1BG	0.28076		A1BG	0.262284
A1CF	0.0164717		A1CF	0.011885		A2M	0.26649		A2M	0.109997
A2M	0.308297		A2M	0.376655		A4GALT	0.116766		A4GALT	0.0187226
A4GALT	0.0977157		A4GALT	0.236939		AAAS	0.756311		AAAS	0.70519
AAAS	1.24463		AAAS	1.03434		AACS	0.762271		AACS	0.360591
AACS	1.24759		AACS	0.759591		AADACL3	0.0247669		AADACL3	0.0313389
AADACL3	0.0671771		AADACL3	0.0487543		AAGAB	1.19448		AAGAB	0.524711
AAGAB	1.76288		AAGAB	1.20933		AAK1	2.02764		AAK1	0.586581
AAK1	1.07752		AAK1	1.31342		AAMDC	157.084		AAMDC	145.231
AAMDC	91.1328		AAMDC	126.489		AAMP	25.013		AAMP	35.1732
AAMP	28.0137		AAMP	23.8745		AAR2	1.04416		AAR2	0.725266
AAR2	1.96714		AAR2	1.51239		AARS1	29.2373		AARS1	18.4551
AARS1	26.4339		AARS1	21.8235		AARS2	3.05666		AARS2	2.11339
AARS2	3.93929		AARS2	3.13186		AASDH	1.10519		AASDH	0.365074
AASDH	0.95684		AASDH	0.862701		AASDHPPT	7.7612		AASDHPPT	5.8473
AASDHPPT	7.83395		AASDHPPT	6.48706		AASS	3.04533		AASS	1.24655
AASS	3.41988		AASS	2.07359		AATF	2.0841		AATF	0.986308
AATF	2.76023		AATF	2.69336		ABAT	0.494132		ABAT	0.349686
AATK	0.0102904		AATK	0.0191303		ABCA1	1.45353		ABCA1	0.541399
ABAT	0.215651		ABAT	0.293909		ABCA10	0.0120409		ABCA3	0.0199185
ABCA1	2.48408		ABCA1	1.36366		ABCA3	0.0492389		ABCA5	0.226193
ABCA3	0.0765168		ABCA10	0.0320228		ABCA5	0.687226		ABCA6	0.490372
ABCA4	0.0116845		ABCA2	0.0207216		ABCA6	0.127335		ABCA7	0.0181601
ABCA5	0.749471		ABCA3	0.0391119		ABCB1_1	0.0259732		ABCB1_1	0.066443
ABCA6	0.159222		ABCA4	0.0139542		ABCB1_2	0.0255735		ABCB10	5.43405
ABCA7	0.0193188		ABCA5	0.642493		ABCB10	3.26567		ABCB11	0.0804306
ABCB1_1	0.178554		ABCA6	0.165038		ABCB11	0.0459131		ABCB4	0.841194
ABCB1_2	0.0128043		ABCA7	0.0285586		ABCB4	0.0110497		ABCB6	12.9011
ABCB10	6.98885		ABCB1_1	0.107433		ABCB6	17.8786		ABCB7	5.66429
ABCB11	0.103509		ABCB1_2	0.049345		ABCB7	5.33563		ABCB8	0.629532
ABCB4	0.0527394		ABCB10	5.19069		ABCB8	0.768133		ABCB9	0.155272
ABCB6	17.4961		ABCB11	0.0349824		ABCB9	0.206079		ABCC1	2.30778
ABCB7	8.79713		ABCB4	0.0323071		ABCC1	2.40628		ABCC10	0.330161
ABCB8	1.60502		ABCB6	16.0928		ABCC10	0.631993		ABCC5	6.24204
ABCB9	0.274313		ABCB7	7.03909		ABCC2	0.0151985		ABCC8	0.0609503
ABCC1	6.45981		ABCB8	0.777678		ABCC3	0.0136271		ABCC9	1.40524
ABCC10	0.508903		ABCB9	0.253413		ABCC5	2.3705		ABCD3	4.73506
ABCC5	6.78561		ABCC1	4.18171		ABCC8	0.175303		ABCD4	0.291573
ABCC8	0.0700547		ABCC10	0.413361		ABCC9	2.06093		ABCE1	9.63485
ABCC9	5.27151		ABCC2	0.0182077		ABCD3	6.02028		ABCF1	35.7481
ABCD3	8.49612		ABCC3	0.0305054		ABCD4	0.302606		ABCF3	7.83169
ABCD4	0.49446		ABCC5	4.59731		ABCE1	8.64717		ABCG1	0.0199271
ABCE1	8.15678		ABCC8	0.214463		ABCF1	37.586		ABCG2	0.064585
ABCF1	32.5705		ABCC9	3.63509		ABCF3	10.4387		ABCG4	0.0299331
ABCF3	11.8168		ABCD3	6.60915		ABCG1	0.0954329		ABHD1	0.146663
ABCG1	0.053477		ABCD4	0.406617		ABCG2	0.147752		ABHD10	3.39049
ABCG2	0.190916		ABCE1	6.75539		ABCG4	0.122427		ABHD11	3.66779
ABCG4	0.0373547		ABCF1	28.5555		ABHD1	0.176243		ABHD12	0.658506
ABHD1	0.337918		ABCF3	9.74557		ABHD10	9.02367		ABHD13	0.267668
ABHD10	7.55729		ABCG1	0.0794704		ABHD11	2.53052		ABHD14A	0.325802
ABHD11	2.55968		ABCG2	0.309286		ABHD12	1.15739		ABHD14B	0.851059
ABHD12	1.55487		ABCG4	0.0589267		ABHD13	0.414441		ABHD16A	4.79724
ABHD13	0.692824		ABHD1	0.328833		ABHD14A	0.844073		ABHD16B	0.0365406
ABHD14A	1.14641		ABHD10	4.34529		ABHD14B	0.990852		ABHD17A	13.0485
ABHD14B	1.33717		ABHD11	2.1937		ABHD15	0.013122		ABHD17B	0.405825
ABHD15	0.0123942		ABHD12	1.82101		ABHD16A	6.21667		ABHD2	0.838863
ABHD16A	5.83064		ABHD13	0.546777		ABHD16B	0.173745		ABHD3	0.219348
ABHD16B	0.134732		ABHD14A	0.826466		ABHD17A	24.7347		ABHD4	25.0493
ABHD17A	15.5491		ABHD14B	1.42904		ABHD17B	0.705413		ABHD5	1.05239
ABHD17B	0.994146		ABHD15	0.0128257		ABHD2	1.09393		ABHD6	0.0740878
ABHD2	3.96033		ABHD16A	5.82166		ABHD3	0.441807		ABHD8	2.37325
ABHD3	0.582237		ABHD16B	0.0975783		ABHD4	19.2916		ABI1	2.14313
ABHD4	15.7304		ABHD17A	12.0515		ABHD5	2.07516		ABI2	0.0286123
ABHD5	2.43543		ABHD17B	0.850031		ABHD6	0.195113		ABI3	0.0447733
ABHD6	0.185193		ABHD2	1.8507		ABHD8	0.675338		ABI3BP	0.0527505
ABHD8	1.42278		ABHD3	0.619451		ABI1	3.47417		ABITRAM	2.18726
ABI1	3.96133		ABHD4	19.3827		ABI2	0.0578589		ABL1	1.0959
ABI2	0.125297		ABHD5	2.31026		ABI3	0.0803985		ABL2	0.863805
ABI3	0.0438053		ABHD6	0.0786223		ABI3BP	0.072858		ABLIM1	1.7403
ABI3BP	0.225757		ABHD8	1.01004		ABITRAM	5.54252		ABLIM2	10.572
ABITRAM	4.75506		ABI1	3.55225		ABL1	2.20952		ABLIM3	0.231229
ABL1	3.85854		ABI2	0.0599491		ABL2	0.338762		ABR	0.323469
ABL2	0.583445		ABI3	0.160266		ABLIM1	1.29406		ABRA	273.326
ABLIM1	2.26741		ABI3BP	0.146508		ABLIM2	5.60593		ABRACL	0.0613237
ABLIM2	10.9037		ABITRAM	3.26456		ABLIM3	1.79598		ABRAXAS1	4.57352
ABLIM3	0.500911		ABL1	3.60649		ABR	0.453952		ABRAXAS2	0.783711
ABR	0.699164		ABL2	1.55002		ABRA	145.169		ABT1	12.4328
ABRA	266.284		ABLIM1	2.753		ABRACL	0.898717		ABTB2	1.77889
ABRACL	0.257357		ABLIM2	8.72356		ABRAXAS1	3.20449		ACAA1	6.00661
ABRAXAS1	2.2349		ABLIM3	0.877504		ABRAXAS2	3.07189		ACAA2	47.8088
ABRAXAS2	2.97519		ABR	0.73985		ABT1	8.58238		ACACA	0.0980581
ABT1	15.6344		ABRA	141.972		ABTB2	3.40114		ACACB	4.62841
ABTB2	0.763402		ABRACL	0.595169		ACAA1	8.894		ACAD11	0.377756
ACAA1	7.20823		ABRAXAS1	3.04447		ACAA2	64.4037		ACAD8	12.1983
ACAA2	51.2084		ABRAXAS2	1.92968		ACACA	0.427055		ACAD9	7.52683
ACACA	0.468183		ABT1	10.7479		ACACB	3.55069		ACADL	6.50269
ACACB	6.4576		ABTB2	1.07561		ACAD11	1.53285		ACADS	23.1097
ACAD11	2.08502		ACAA1	6.94967		ACAD8	13.1216		ACADSB	5.33683
ACAD8	9.67602		ACAA2	49.0388		ACAD9	7.91524		ACADVL	88.0543
ACAD9	8.60837		ACACA	0.232839		ACADL	9.48716		ACAP1	0.924984
ACADL	14.2332		ACACB	5.54882		ACADS	43.5749		ACAP2	0.230059
ACADS	31.4142		ACAD11	1.08638		ACADSB	8.9338		ACAP3	0.503235
ACADSB	7.57948		ACAD8	8.60534		ACADVL	121.16		ACAT1	87.7253
ACADVL	103.42		ACAD9	9.14883		ACAP1	0.810288		ACAT2	0.316714
ACAP1	1.36098		ACADL	9.64941		ACAP2	0.363475		ACBD3	5.19503
ACAP2	0.811354		ACADS	22.6519		ACAP3	0.526288		ACBD4	2.15731
ACAP3	1.09421		ACADSB	9.16951		ACAT1	147.313		ACBD5	0.310371
ACAT1	111.618		ACADVL	76.0528		ACAT2	0.523357		ACBD6	1.42351
ACAT2	0.613581		ACAP1	1.2078		ACBD3	9.18481		ACBD7	0.0299318
ACBD3	9.26805		ACAP2	0.630922		ACBD4	2.95927		ACCS	0.103705
ACBD4	5.7609		ACAP3	1.09966		ACBD5	0.36124		ACD	3.11637
ACBD5	1.04981		ACAT1	81.3163		ACBD6	2.94743		ACE	0.0705606
ACBD6	3.67059		ACAT2	0.612828		ACCS	0.268357		ACER2	0.0194474
ACCS	0.151018		ACBD3	9.61649		ACD	2.65309		ACER3	0.0663614
ACD	3.62035		ACBD4	5.22981		ACE	0.147457		ACHE	0.536858
ACE	0.187934		ACBD5	0.741909		ACER2	0.0667824		ACIN1	12.0283
ACER2	0.134888		ACBD6	2.92162		ACER3	0.225056		ACKR1	0.0366091
ACER3	0.388035		ACBD7	0.0271782		ACHE	0.464588		ACKR3	0.1197
ACHE	1.35124		ACCS	0.289224		ACIN1	10.601		ACKR4	0.0204605
ACIN1	14.2999		ACD	3.94432		ACKR1	0.106126		ACLY	0.213054
ACKR1	0.111398		ACE	0.351253		ACKR3	0.121041		ACO1	6.28111
ACKR3	0.48774		ACER2	0.0754873		ACKR4	0.0599763		ACO2	246.145
ACKR4	0.0300297		ACER3	0.147089		ACLY	0.344685		ACOD1	0.0183134
ACLY	0.689754		ACHE	0.842986		ACO1	7.64398		ACOT11	3.0843
ACO1	9.8994		ACIN1	12.709		ACO2	305.143		ACOT4	0.332284
ACO2	312.418		ACKR1	0.10635		ACOT11	4.64144		ACOT7	0.0568395
ACOD1	0.0351636		ACKR3	0.267826		ACOT4	2.15217		ACOT8	7.78144
ACOT11	7.25362		ACKR4	0.0636821		ACOT7	0.106274		ACOT9	6.65809
ACOT4	1.14029		ACLY	0.55815		ACOT8	4.43449		ACOX1	2.96114
ACOT7	0.110829		ACO1	8.32084		ACOT9	6.76857		ACOX3	0.518012
ACOT8	5.56817		ACO2	230.471		ACOX1	3.9831		ACP1	19.0854
ACOT9	5.34616		ACOT11	1.98446		ACOX2	0.0386724		ACP2	0.136714
ACOX1	5.73896		ACOT4	0.69078		ACOX3	0.861142		ACP5	0.536026
ACOX2	0.0517889		ACOT7	0.145508		ACP1	18.0999		ACP6	0.299719
ACOX3	2.07057		ACOT8	5.56463		ACP2	0.147719		ACSF2	0.992408
ACP1	15.5936		ACOT9	5.94451		ACP4	0.0241291		ACSL1	42.628
ACP2	0.632118		ACOX1	4.62432		ACP5	2.67134		ACSL3	3.2983
ACP5	0.966123		ACOX2	0.0292991		ACP6	0.4971		ACSL4	4.37992
ACP6	0.550426		ACOX3	1.54517		ACSF2	2.94863		ACSL5	0.0790002
ACSF2	4.6896		ACP1	11.8967		ACSL1	66.911		ACSM1	0.0100489
ACSL1	81.4969		ACP2	0.374542		ACSL3	5.12443		ACSM3	0.0559168
ACSL3	3.72928		ACP5	1.81367		ACSL4	8.81842		ACSM5	11.7485
ACSL4	8.74992		ACP6	0.658874		ACSL5	0.187202		ACSS1	3.49509
ACSL5	0.143349		ACSBG1	0.0124266		ACSM1	0.0223716		ACSS2	12.2188
ACSM1	0.0337791		ACSF2	5.00904		ACSM3	0.0385611		ACSS3	0.384555
ACSM3	0.0776289		ACSL1	40.8269		ACSM5	15.5469		ACTA1	17475.5
ACSM5	17.8967		ACSL3	3.53084		ACSS1	6.95778		ACTA2	0.711278
ACSS1	9.80683		ACSL4	7.2354		ACSS2	13.1885		ACTB	60.6785
ACSS2	21.5294		ACSL5	0.190196		ACSS3	1.87633		ACTBL2	0.0114222
ACSS3	1.57068		ACSM1	0.0383053		ACTA1	17852.1		ACTC1	54.1306
ACTA1	23511.1		ACSM3	0.058765		ACTA2	2.65264		ACTG2	0.0535284
ACTA2	2.93909		ACSM5	12.285		ACTB	56.4914		ACTL6A	0.537677
ACTB	38.1642		ACSS1	5.33358		ACTC1	89.8045		ACTL7B	0.01203
ACTBL2	0.012408		ACSS2	14.9425		ACTG2	0.17422		ACTL8	0.0124132
ACTC1	17.6264		ACSS3	1.56864		ACTL6A	1.46084		ACTN1	0.156637
ACTG2	0.0886091		ACTA1	22235.5		ACTL8	0.0246377		ACTN2	1233.75
ACTL6A	1.46802		ACTA2	5.40577		ACTN1	0.521029		ACTN3	1918.66
ACTL7B	0.0102284		ACTB	33.056		ACTN2	1369.5		ACTN4	13.7346
ACTL8	0.0380288		ACTC1	25.5508		ACTN3	1334.68		ACTR10	9.06436
ACTN1	0.581638		ACTG2	0.186861		ACTN4	5.63859		ACTR1A	5.08928
ACTN2	1464.96		ACTL6A	1.4702		ACTR10	20.9161		ACTR1B	12.6464
ACTN3	1264.92		ACTL6B	0.0114467		ACTR1A	6.59268		ACTR2	6.68671
ACTN4	4.39166		ACTL8	0.0295298		ACTR1B	8.57613		ACTR3	1.61311
ACTR10	16.9135		ACTN1	0.806916		ACTR2	4.3487		ACTR5	0.451201
ACTR1A	9.90738		ACTN2	1212.21		ACTR3	3.40098		ACTR6	1.52525
ACTR1B	7.7026		ACTN3	1460.03		ACTR5	0.473175		ACTR8	6.51331
ACTR2	7.13216		ACTN4	5.51604		ACTR6	2.83417		ACTRT2	0.013303
ACTR3	4.2788		ACTR10	13.4042		ACTR8	6.57677		ACTRT3	0.0252974
ACTR5	0.874632		ACTR1A	6.96419		ACTRT3	0.112273		ACVR1	0.277675
ACTR6	4.30563		ACTR1B	7.87678		ACVR1	0.430623		ACVR1B	0.213548
ACTR8	7.32121		ACTR2	5.46041		ACVR1B	0.275903		ACVR2A	0.703542
ACTRT3	0.0863765		ACTR3	3.6505		ACVR2A	1.06211		ACVR2B	0.396683
ACVR1	1.39008		ACTR5	0.778086		ACVR2B	0.539977		ACVRL1	0.264395
ACVR1B	0.931605		ACTR6	3.29447		ACVRL1	0.596321		ADA	0.11572
ACVR2A	1.76094		ACTR8	6.15403		ADA	0.119333		ADA2	0.0151094
ACVR2B	1.14151		ACTRT3	0.0694854		ADAL	0.723439		ADAL	1.02016
ACVRL1	0.864551		ACVR1	0.894692		ADAM15	1.47091		ADAM15	2.42892
ADA	0.125941		ACVR1B	0.535001		ADAM17	0.433289		ADAM17	0.254796
ADA2	0.0154819		ACVR2A	1.44407		ADAM19	1.11573		ADAM19	1.27199
ADAL	1.3859		ACVR2B	0.965874		ADAM20	0.0530102		ADAM20	0.0395631
ADAM11	0.0139792		ACVRL1	1.24236		ADAM21	0.0159807		ADAM22	0.0119342
ADAM12	0.0136102		ADA	0.338468		ADAM22	0.0246481		ADAM32	0.0106403
ADAM15	1.86067		ADA2	0.0125034		ADAM32	0.0325008		ADAM33	0.0209808
ADAM17	0.669164		ADAL	0.912773		ADAM33	0.047575		ADAM9	1.34626
ADAM19	1.32437		ADAM15	2.1923		ADAM9	1.89783		ADAMTS1	0.1029
ADAM20	0.0858903		ADAM17	0.70705		ADAMTS1	0.294547		ADAMTS10	0.0778111
ADAM21	0.0123048		ADAM19	1.74809		ADAMTS10	0.0715964		ADAMTS15	0.0131741
ADAM22	0.0272775		ADAM20	0.162316		ADAMTS15	0.0314492		ADAMTS16	0.0102866
ADAM32	0.0534905		ADAM21	0.0155871		ADAMTS19	0.0741313		ADAMTS17	0.620557
ADAM33	0.0626744		ADAM22	0.0540858		ADAMTS2	0.066305		ADAMTS2	0.0646503
ADAM9	4.1085		ADAM23	0.0139226		ADAMTS20	0.117546		ADAMTS20	0.0907883
ADAMTS1	0.237136		ADAM32	0.0212578		ADAMTS4	0.0463549		ADAMTS4	0.0130286
ADAMTS10	0.216388		ADAM33	0.0955029		ADAMTS5	0.154009		ADAMTS5	0.0554731
ADAMTS14	0.0105567		ADAM9	3.72162		ADAMTS9	0.0544735		ADAMTS9	0.0224783
ADAMTS15	0.0371603		ADAMTS1	0.398402		ADAMTSL1	0.0101713		ADAMTSL2	0.0557604
ADAMTS16	0.0605396		ADAMTS10	0.275324		ADAMTSL2	0.027604		ADAMTSL4	1.94273
ADAMTS17	0.0399566		ADAMTS12	0.0118755		ADAMTSL4	5.08731		ADAMTSL5	3.14157
ADAMTS19	0.102196		ADAMTS15	0.0623879		ADAMTSL5	5.15268		ADAP1	0.0648578
ADAMTS2	0.206257		ADAMTS16	0.0229632		ADAP1	0.139906		ADAP2	0.0648732
ADAMTS20	0.529217		ADAMTS17	0.0153517		ADAP2	0.142675		ADAR	0.302781
ADAMTS3	0.0586986		ADAMTS19	0.110533		ADAR	0.415827		ADARB1	0.856345
ADAMTS4	0.0374695		ADAMTS2	0.264852		ADARB1	0.770993		ADAT1	0.17015
ADAMTS5	0.0560903		ADAMTS20	0.29057		ADAT1	0.309007		ADAT2	0.284186
ADAMTS7	0.0104707		ADAMTS3	0.0335852		ADAT2	0.264641		ADCK1	0.139471
ADAMTS9	0.08487		ADAMTS4	0.0977256		ADCK1	0.167043		ADCK2	3.14685
ADAMTSL1	0.0172989		ADAMTS5	0.12229		ADCK2	1.90478		ADCK5	1.22867
ADAMTSL2	0.176252		ADAMTS7	0.0222516		ADCK5	1.33847		ADCY1	0.0104476
ADAMTSL4	5.9766		ADAMTS9	0.0926484		ADCY1	0.0216804		ADCY10	0.041544
ADAMTSL5	5.2764		ADAMTSL2	0.141416		ADCY10	0.0432387		ADCY2	57.4324
ADAP1	0.108362		ADAMTSL4	3.14764		ADCY2	49.1882		ADCY3	0.0279471
ADAP2	0.198614		ADAMTSL5	4.11723		ADCY3	0.0436074		ADCY4	0.12792
ADAR	0.605797		ADAP1	0.142774		ADCY4	0.177234		ADCY5	0.0257144
ADARB1	2.34032		ADAP2	0.212156		ADCY5	0.0621248		ADCY6	0.084157
ADAT1	0.585847		ADAR	0.555255		ADCY6	0.177944		ADCY7	0.567783
ADAT2	0.490286		ADARB1	1.37017		ADCY7	0.053361		ADCY9	6.35354
ADCK1	0.481059		ADAT1	0.496254		ADCY9	5.48326		ADCYAP1R1	0.022029
ADCK2	3.04927		ADAT2	0.182478		ADCYAP1R1	0.0301694		ADD1	3.67471
ADCK5	1.50946		ADCK1	0.302187		ADD1	2.50092		ADD3	0.796853
ADCY1	0.163988		ADCK2	2.23411		ADD3	1.78442		ADGRA2	0.0471588
ADCY10	0.0389384		ADCK5	1.89916		ADGRA2	0.0726799		ADGRB1	0.87552
ADCY2	56.8655		ADCY1	0.0746762		ADGRB1	0.692954		ADGRB2	0.0186579
ADCY3	0.0608657		ADCY10	0.0211259		ADGRB2	0.016455		ADGRD1	0.0117502
ADCY4	0.160987		ADCY2	44.9122		ADGRD1	0.0667006		ADGRE5	0.537179
ADCY5	0.0724912		ADCY3	0.0683575		ADGRE5	0.771796		ADGRF1	0.0147706
ADCY6	1.20399		ADCY4	0.460893		ADGRF1	0.186207		ADGRF5	0.0900798
ADCY7	0.151421		ADCY5	0.107843		ADGRF5	0.52099		ADGRG1	0.0168789
ADCY9	12.7636		ADCY6	0.612958		ADGRG1	0.196789		ADGRG5	0.0160735
ADCYAP1R1	0.0631739		ADCY7	0.182562		ADGRG5	0.0175522		ADGRL2	0.17856
ADD1	5.33394		ADCY9	9.63746		ADGRG6	0.0168158		ADGRL4	0.0165746
ADD2	0.0127491		ADCYAP1R1	0.0384681		ADGRL2	0.321094		ADH5	17.5324
ADD3	2.7918		ADD1	3.77232		ADGRL4	0.0809847		ADI1	60.1217
ADGRA1	0.0197174		ADD3	2.22998		ADH5	20.9222		ADIG	0.0310404
ADGRA2	0.154783		ADGRA2	0.172152		ADI1	37.555		ADIPOQ	1.33004
ADGRB1	1.1299		ADGRB1	0.835915		ADIPOQ	2.31146		ADIPOR1	35.5146
ADGRB2	0.0400269		ADGRB2	0.0247934		ADIPOR1	37.7339		ADIPOR2	46.4283
ADGRD1	0.0786243		ADGRD1	0.0906246		ADIPOR2	40.6387		ADK	2.48124
ADGRE5	1.40205		ADGRE5	1.551		ADK	7.19009		ADM	0.196285
ADGRF1	0.0252743		ADGRF1	0.132743		ADM	0.546081		ADNP	3.71622
ADGRF5	0.503537		ADGRF5	1.52123		ADNP	3.59612		ADNP2	0.95173
ADGRG1	0.253912		ADGRG1	0.408283		ADNP2	0.606153		ADO	0.300356
ADGRG5	0.0189417		ADGRG5	0.0209972		ADO	0.190219		ADORA1	0.0140623
ADGRG6	0.0137554		ADGRG6	0.010772		ADORA1	0.030781		ADORA2B	0.324608
ADGRL2	0.73327		ADGRL2	0.550095		ADORA2A	0.12394		ADPGK	0.181952
ADGRL4	0.0593577		ADGRL3	0.0101169		ADORA2B	0.436801		ADPRH	2.02301
ADH5	21.4047		ADGRL4	0.141263		ADORA3	0.0601355		ADPRM	0.133579
ADI1	30.6256		ADH5	17.2484		ADPGK	0.186446		ADPRS	3.49801
ADIPOQ	2.07829		ADI1	32.5939		ADPRH	0.454212		ADRA1B	0.0303161
ADIPOR1	33.7307		ADIPOQ	2.32891		ADPRM	0.140873		ADRA1D	0.0419434
ADIPOR2	45.1706		ADIPOR1	27.0335		ADPRS	2.42349		ADRB2	2.03155
ADK	5.17758		ADIPOR2	38.596		ADRA1B	0.0319331		ADRM1	22.7308
ADM	0.732113		ADK	3.80843		ADRA1D	0.0567355		ADSL	44.678
ADNP	4.8342		ADM	0.7194		ADRA2A	0.0114362		ADSS1	170.482
ADNP2	1.11932		ADNP	4.3563		ADRB1	0.0107718		ADSS2	2.01439
ADO	0.741176		ADNP2	0.728065		ADRB2	7.84297		AEBP1	0.12209
ADORA1	0.0101839		ADO	0.420774		ADRM1	17.1877		AEBP2	5.81771
ADORA2A	0.107		ADORA1	0.0251989		ADSL	48.7193		AEN	0.417313
ADORA2B	0.605339		ADORA2A	0.142635		ADSS1	160.215		AFAP1	0.0326707
ADORA3	0.0555719		ADORA2B	0.438841		ADSS2	1.4214		AFAP1L1	0.21485
ADPGK	0.568335		ADORA3	0.0753044		ADTRP	0.035782		AFAP1L2	0.0413052
ADPRH	1.28219		ADPGK	0.379982		AEBP1	0.192762		AFDN	1.33136
ADPRM	0.282845		ADPRH	0.831338		AEBP2	4.60802		AFF1	1.17496
ADPRS	3.54388		ADPRM	0.275711		AEN	1.58667		AFF4	1.17054
ADRA1B	0.0306061		ADPRS	2.71373		AFAP1	0.0596001		AFG1L	0.305976
ADRA1D	0.0687374		ADRA1B	0.0769004		AFAP1L1	0.6333		AFG3L2	52.5214
ADRB1	0.0107033		ADRA1D	0.130433		AFAP1L2	0.0849326		AFMID	0.154339
ADRB2	13.6066		ADRA2A	0.0365539		AFDN	1.61049		AFTPH	3.08722
ADRM1	14.1796		ADRB2	6.9668		AFF1	1.20653		AGA	2.77383
ADSL	34.6061		ADRM1	14.2586		AFF4	1.34064		AGAP1	1.12328
ADSS1	138.185		ADSL	39.4939		AFG1L	0.774612		AGAP3	6.42641
ADSS2	2.11932		ADSS1	143.62		AFG3L2	55.1852		AGBL1	0.213714
ADTRP	0.0866062		ADSS2	1.58173		AFMID	0.279953		AGBL2	0.010326
AEBP1	0.57098		ADTRP	0.0292797		AFTPH	5.52291		AGBL3	0.0121737
AEBP2	4.2365		AEBP1	0.314941		AGA	1.33984		AGBL5	0.120722
AEN	1.58632		AEBP2	3.94917		AGAP1	2.43403		AGFG1	1.45907
AFAP1	0.277304		AEN	1.68752		AGAP2	0.0219831		AGFG2	0.221339
AFAP1L1	0.582574		AFAP1	0.182047		AGAP3	6.61801		AGK	0.410463
AFAP1L2	0.218049		AFAP1L1	0.663665		AGBL1	0.423617		AGL	23.9172
AFDN	2.19477		AFAP1L2	0.24186		AGBL3	0.0415321		AGMAT	0.0911272
AFF1	2.87795		AFDN	1.96035		AGBL5	0.168158		AGO1	0.829167
AFF4	3.50048		AFF1	2.25291		AGFG1	2.78162		AGO2	2.12986
AFG1L	0.904055		AFF4	2.47038		AGFG2	0.343898		AGO3	0.137768
AFG3L2	45.2538		AFG1L	0.412146		AGK	0.610835		AGO4	1.90416
AFMID	0.418069		AFG3L2	38.2816		AGL	32.2274		AGPAT1	0.326707
AFTPH	5.0792		AFMID	0.307567		AGMAT	0.225965		AGPAT2	1.02583
AGA	2.21404		AFTPH	4.6616		AGMO	0.02836		AGPAT3	12.4767
AGAP1	4.01719		AGA	1.42797		AGO1	1.36241		AGPAT4	0.088453
AGAP2	0.0424348		AGAP1	2.59033		AGO2	3.25897		AGPAT5	15.8269
AGAP3	10.3703		AGAP2	0.079813		AGO3	0.296363		AGPS	2.57988
AGBL1	1.36274		AGAP3	8.45781		AGO4	2.22309		AGRP	0.0187632
AGBL2	0.0197248		AGBL1	0.845866		AGPAT1	0.399052		AGT	0.092493
AGBL3	0.054562		AGBL3	0.0382324		AGPAT2	5.16027		AGTPBP1	5.00717
AGBL5	0.271469		AGBL5	0.254411		AGPAT3	11.6424		AGTR1	0.0887478
AGER	0.0107618		AGFG1	2.72562		AGPAT4	0.0457738		AGTRAP	0.105485
AGFG1	3.22189		AGFG2	0.526607		AGPAT5	13.4031		AHCTF1	0.763571
AGFG2	0.807487		AGK	0.806419		AGPS	6.16031		AHCYL1	4.8998
AGK	1.47139		AGL	24.4475		AGT	0.0581835		AHCYL2	10.9597
AGL	50.3218		AGMAT	0.158685		AGTPBP1	4.40391		AHDC1	3.96941
AGMAT	0.213342		AGMO	0.0335249		AGTR1	0.265062		AHI1	0.460676
AGO1	3.73623		AGO1	2.86141		AGTRAP	0.317911		AHNAK	36.9974
AGO2	1.79216		AGO2	1.91022		AHCTF1	1.39505		AHSA1	25.9844
AGO3	0.463461		AGO3	0.347766		AHCYL1	2.59556		AIDA	4.46207
AGO4	6.26609		AGO4	4.65989		AHCYL2	7.61127		AIF1	0.91474
AGPAT1	0.628126		AGPAT1	0.614065		AHDC1	2.68156		AIFM1	27.3857
AGPAT2	4.14038		AGPAT2	3.39947		AHI1	0.694565		AIFM2	0.766657
AGPAT3	12.7893		AGPAT3	8.65177		AHNAK	38.4007		AIG1	2.94142
AGPAT4	0.111449		AGPAT4	0.0512151		AHNAK2	0.0236011		AIMP2	28.8161
AGPAT5	13.4159		AGPAT5	10.323		AHSA1	17.7238		AIP	18.8932
AGPS	4.9698		AGPS	3.4708		AHSP	0.0492173		AJUBA	1.40729
AGT	0.394459		AGT	0.179282		AIDA	7.63054		AK1	797.911
AGTPBP1	5.26946		AGTPBP1	5.39298		AIF1	1.76078		AK2	22.5317
AGTR1	0.294474		AGTR1	0.403609		AIFM1	33.1864		AK3	24.0095
AGTRAP	0.399634		AGTRAP	0.264547		AIFM2	1.13245		AK4	0.857148
AHCTF1	2.00997		AHCTF1	1.7342		AIG1	9.20107		AK6	12.6746
AHCYL1	3.11094		AHCYL1	3.37848		AIMP2	15.9293		AK8	0.0230276
AHCYL2	19.6241		AHCYL2	12.419		AIP	18.8216		AKAP1	8.67263
AHDC1	3.22674		AHDC1	2.47658		AJUBA	1.85893		AKAP10	0.604108
AHI1	0.864478		AHI1	0.875063		AK1	802.719		AKAP11	0.431536
AHNAK	33.5101		AHNAK	43.5895		AK2	45.6708		AKAP12	0.289206
AHNAK2	0.0218742		AHNAK2	0.0298414		AK3	28.104		AKAP13	1.23587
AHSA1	17.0264		AHSA1	14.8267		AK4	0.614476		AKAP4	0.0521275
AHSP	0.0506297		AHSP	0.0478253		AK5	0.043111		AKAP5	0.0110079
AIDA	12.0601		AIDA	9.30814		AK6	10.671		AKAP6	4.33337
AIF1	1.35808		AIF1	1.547		AK8	0.0411226		AKAP7	0.6232
AIFM1	31.1085		AIFM1	24.7823		AKAP1	12.9671		AKAP8	1.62553
AIFM2	1.86244		AIFM2	1.63503		AKAP10	1.02649		AKAP8L	5.92389
AIG1	4.77495		AIG1	3.86734		AKAP11	0.592535		AKAP9	4.35197
AIMP2	14.1395		AIMP2	11.7931		AKAP12	0.729439		AKIP1	1.63452
AIP	19.4392		AIP	15.0658		AKAP13	0.82295		AKIRIN1	0.0711053
AJUBA	1.81708		AJUBA	1.4942		AKAP4	0.101314		AKIRIN2	7.12424
AK1	594.71		AK1	691.199		AKAP5	0.0539189		AKNA	0.0384039
AK2	24.0777		AK2	19.2713		AKAP6	3.66372		AKR1A1	6.31567
AK3	31.2657		AK3	27.9262		AKAP7	1.30683		AKR1E2	0.211897
AK4	3.05719		AK4	1.05982		AKAP8	3.20891		AKT1S1	5.10456
AK5	0.0248401		AK5	0.0336323		AKAP8L	6.77726		AKT2	10.9843
AK6	12.0472		AK6	8.96832		AKAP9	5.81402		AKT3	0.231203
AK8	0.0496631		AK7	0.0108402		AKIP1	2.94138		AKTIP	21.8283
AKAP1	19.3448		AK8	0.0358651		AKIRIN1	0.289252		ALAD	5.59906
AKAP10	1.66035		AKAP1	10.8974		AKIRIN2	19.4393		ALAS1	19.6324
AKAP11	1.13723		AKAP10	1.33373		AKNA	0.0965267		ALB	0.306864
AKAP12	0.924438		AKAP11	0.890337		AKR1A1	8.03915		ALCAM	0.0756692
AKAP13	1.51334		AKAP12	1.07483		AKR1E2	0.701164		ALDH16A1	0.593563
AKAP4	0.123986		AKAP13	1.34222		AKT1S1	15.084		ALDH18A1	4.37711
AKAP5	0.0768723		AKAP4	0.155008		AKT2	15.1161		ALDH1A1	24.1168
AKAP6	8.48057		AKAP5	0.0399028		AKT3	0.79648		ALDH1A3	0.304448
AKAP7	3.31668		AKAP6	6.69447		AKTIP	21.4306		ALDH1L1	0.0656816
AKAP8	4.6007		AKAP7	1.9306		ALAD	9.36654		ALDH1L2	0.0473608
AKAP8L	8.25624		AKAP8	3.42144		ALAS1	21.8534		ALDH3A1	0.0413041
AKAP9	9.62088		AKAP8L	7.51196		ALAS2	0.221705		ALDH3B2	0.0206864
AKIP1	3.49796		AKAP9	6.0745		ALCAM	0.155445		ALDH4A1	21.8053
AKIRIN1	0.479532		AKIP1	3.00279		ALDH16A1	0.645908		ALDH5A1	13.1704
AKIRIN2	9.27083		AKIRIN1	0.285638		ALDH18A1	3.12175		ALDH6A1	7.24128
AKNA	0.164795		AKIRIN2	10.4925		ALDH1A1	22.8347		ALDH7A1	12.5053
AKR1A1	8.95997		AKNA	0.148539		ALDH1A3	0.468583		ALDH8A1	0.0176483
AKR1E2	0.404945		AKR1A1	7.32001		ALDH1L1	0.0625908		ALDOB	0.0210781
AKT1S1	11.2521		AKR1E2	0.472051		ALDH1L2	0.0851982		ALDOC	0.0249735
AKT2	11.0621		AKT1S1	6.40562		ALDH3A1	0.0873433		ALG11	1.33825
AKT3	0.711297		AKT2	9.27226		ALDH3B2	0.0426776		ALG12	3.08312
AKTIP	17.7382		AKT3	1.01645		ALDH4A1	22.0738		ALG13	0.829513
ALAD	11.7133		AKTIP	17.6692		ALDH5A1	18.5921		ALG14	0.077126
ALAS1	35.5099		ALAD	12.8106		ALDH6A1	11.3126		ALG2	0.377097
ALB	0.0137166		ALAS1	21.1737		ALDH7A1	23.5034		ALG3	0.836923
ALCAM	0.141074		ALAS2	0.0817184		ALDH8A1	0.0282506		ALG5	0.858462
ALDH16A1	1.32417		ALB	0.0456018		ALDOB	0.0401584		ALG6	0.219879
ALDH18A1	5.05635		ALCAM	0.129715		ALDOC	0.0855132		ALG8	0.12465
ALDH1A1	32.0758		ALDH16A1	0.987532		ALG11	0.539671		ALKBH1	3.29485
ALDH1A2	0.0189566		ALDH18A1	3.58709		ALG12	2.04702		ALKBH2	1.37529
ALDH1A3	0.381883		ALDH1A1	29.9657		ALG13	0.714542		ALKBH3	4.73096
ALDH1L1	0.149784		ALDH1A3	0.535961		ALG14	0.171963		ALKBH4	4.71146
ALDH1L2	0.122102		ALDH1L1	0.110851		ALG2	0.557469		ALKBH5	29.0312
ALDH3A1	0.080982		ALDH1L2	0.126116		ALG3	1.34571		ALKBH6	1.05915
ALDH3B2	0.0212247		ALDH3A1	0.0879977		ALG5	1.27785		ALKBH7	38.7435
ALDH4A1	24.4243		ALDH3B2	0.0402247		ALG6	0.280566		ALKBH8	0.681524
ALDH5A1	17.3387		ALDH4A1	22.3202		ALG8	0.0819143		ALMS1	0.108279
ALDH6A1	11.464		ALDH5A1	14.1865		ALKBH1	3.49423		ALOX5	0.0147936
ALDH7A1	22.5501		ALDH6A1	6.80085		ALKBH2	2.14119		ALOX5AP	0.0553923
ALDH8A1	0.0636468		ALDH7A1	17.1232		ALKBH3	12.7886		ALPK1	0.0464789
ALDOB	0.0236247		ALDH8A1	0.0137631		ALKBH4	8.56908		ALPK2	6.39655
ALDOC	0.0384171		ALDOB	0.0493913		ALKBH5	31.5231		ALPK3	99.1367
ALG11	0.771194		ALDOC	0.0747894		ALKBH6	1.34502		ALPL	0.0413361
ALG12	3.3719		ALG11	0.797583		ALKBH7	66.243		ALS2	2.74633
ALG13	0.791502		ALG12	3.0514		ALKBH8	0.972629		ALS2CL	1.56755
ALG14	0.1418		ALG13	0.722824		ALMS1	0.29043		ALYREF	13.3331
ALG2	1.23138		ALG14	0.156897		ALOX15	0.0138208		AMACR	15.6492
ALG3	1.4645		ALG2	0.719842		ALOX5	0.0328278		AMBRA1	1.40746
ALG5	1.28707		ALG3	1.37939		ALOX5AP	0.0710201		AMER1	0.0477928
ALG6	0.354905		ALG5	1.43856		ALPK1	0.0686489		AMFR	24.2124
ALG8	0.139217		ALG6	0.307631		ALPK2	7.6455		AMHR2	0.0297057
ALKBH1	4.05814		ALG8	0.131504		ALPK3	74.3196		AMIGO1	1.70976
ALKBH2	2.48677		ALKBH1	2.99808		ALPL	0.105481		AMIGO2	0.0220073
ALKBH3	9.6225		ALKBH2	2.63622		ALS2	4.67671		AMIGO3	0.313
ALKBH4	5.28356		ALKBH3	7.85292		ALS2CL	1.62798		AMMECR1	0.015238
ALKBH5	27.0968		ALKBH4	4.64253		ALX1	0.0219301		AMMECR1L	0.230793
ALKBH6	0.689853		ALKBH5	23.2406		ALYREF	15.2185		AMN1	0.299212
ALKBH7	45.8234		ALKBH6	0.665534		AMACR	13.9418		AMOT	2.887
ALKBH8	1.42872		ALKBH7	37.3268		AMBN	0.0111728		AMOTL1	5.25722
ALMS1	0.224696		ALKBH8	1.10516		AMBRA1	1.46913		AMOTL2	0.804562
ALOX12	0.0100879		ALMS1	0.211441		AMER1	0.0807153		AMPD1	91.6772
ALOX5	0.01112		ALOX15	0.0268763		AMFR	30.2499		AMPD2	0.0467906
ALOX5AP	0.0953029		ALOX5	0.0112947		AMHR2	0.0124333		AMPD3	7.33388
ALPK1	0.115862		ALOX5AP	0.0469038		AMIGO1	0.370097		AMPH	0.019246
ALPK2	14.3761		ALPK1	0.0905933		AMIGO2	0.130087		AMT	1.62643
ALPK3	99.1828		ALPK2	8.39329		AMIGO3	1.91731		AMZ1	0.0193822
ALPL	0.0644168		ALPK3	84.7956		AMMECR1L	0.641735		AMZ2	9.13288
ALS2	4.89138		ALPL	0.18143		AMN1	0.356503		ANAPC1	0.623681
ALS2CL	3.95252		ALS2	4.49946		AMOT	4.23188		ANAPC13	7.91918
ALX1	0.0144933		ALS2CL	4.12002		AMOTL1	8.49685		ANAPC16	22.7283
ALX3	0.0212725		ALYREF	10.1929		AMOTL2	0.58791		ANAPC2	7.79013
ALYREF	12.5229		AMACR	7.9056		AMPD1	59.8433		ANAPC4	3.82973
AMACR	11.8847		AMBP	0.0258389		AMPD2	0.138354		ANAPC5	1.66841
AMBRA1	2.66714		AMBRA1	2.09774		AMPD3	2.96511		ANAPC7	3.89081
AMER1	0.270795		AMELX	0.010503		AMPH	0.0267503		ANGEL1	0.256463
AMFR	29.1689		AMER1	0.153474		AMT	1.66687		ANGEL2	3.91733
AMHR2	0.0762835		AMFR	25.3745		AMZ1	0.0375257		ANGPT1	0.579454
AMIGO1	1.41489		AMHR2	0.110004		AMZ2	5.74259		ANGPT2	0.0332991
AMIGO2	0.177766		AMIGO1	0.968083		ANAPC1	0.397371		ANGPT4	0.204844
AMIGO3	0.267808		AMIGO2	0.335987		ANAPC13	27.3071		ANGPTL1	0.281216
AMMECR1	0.0580811		AMIGO3	0.392875		ANAPC16	10.095		ANGPTL2	4.81351
AMMECR1L	0.889674		AMMECR1	0.0275856		ANAPC2	3.69204		ANGPTL4	13.7181
AMN1	0.902584		AMMECR1L	0.693686		ANAPC4	3.56622		ANGPTL5	0.0905399
AMOT	7.47732		AMN1	0.674538		ANAPC5	1.51088		ANGPTL6	0.040462
AMOTL1	15.789		AMOT	6.45392		ANAPC7	6.08261		ANK1	10.9236
AMOTL2	1.52107		AMOTL1	12.6589		ANGEL1	0.368894		ANK2	1.7427
AMPD1	87.9631		AMOTL2	1.13469		ANGEL2	1.83015		ANK3	1.64328
AMPD2	0.159222		AMPD1	99.9511		ANGPT1	0.914971		ANKFN1	0.0181809
AMPD3	2.17212		AMPD2	0.19598		ANGPT2	0.10652		ANKFY1	0.336303
AMPH	0.0287256		AMPD3	4.24924		ANGPT4	0.235733		ANKH	5.21428
AMT	2.55477		AMPH	0.0590347		ANGPTL1	0.275332		ANKIB1	0.995623
AMZ1	0.0492662		AMT	2.99875		ANGPTL2	12.0456		ANKLE1	0.0175906
AMZ2	4.97036		AMZ1	0.0385386		ANGPTL4	12.7718		ANKLE2	2.70447
ANAPC1	0.792027		AMZ2	4.51613		ANGPTL5	0.0587071		ANKMY1	0.0126793
ANAPC13	8.30529		ANAPC1	0.664431		ANGPTL6	0.0441581		ANKMY2	1.51987
ANAPC16	6.09665		ANAPC13	8.67861		ANK1	15.2618		ANKRA2	1.52594
ANAPC2	4.4349		ANAPC16	5.67261		ANK2	1.85466		ANKRD1	2012.49
ANAPC4	3.47959		ANAPC2	4.21474		ANK3	1.46366		ANKRD10	14.614
ANAPC5	2.56315		ANAPC4	3.27221		ANKFN1	0.0149268		ANKRD11	5.62697
ANAPC7	6.1126		ANAPC5	2.06579		ANKFY1	1.15203		ANKRD12	17.5222
ANGEL1	1.0508		ANAPC7	5.69666		ANKH	6.00686		ANKRD13A	0.222117
ANGEL2	2.6733		ANGEL1	0.622694		ANKIB1	0.804573		ANKRD13B	0.299539
ANGPT1	1.3358		ANGEL2	2.70877		ANKLE1	0.0151369		ANKRD13C	0.55289
ANGPT2	0.0976237		ANGPT1	1.05614		ANKLE2	1.98823		ANKRD13D	1.43254
ANGPT4	0.865033		ANGPT2	0.19351		ANKMY2	3.00445		ANKRD16	1.33053
ANGPTL1	0.765709		ANGPT4	0.492266		ANKRA2	1.70077		ANKRD17	4.38072
ANGPTL2	13.0369		ANGPTL1	0.549867		ANKRD1	3520.55		ANKRD2	276.668
ANGPTL4	8.70156		ANGPTL2	8.52458		ANKRD10	9.99177		ANKRD23	1663.91
ANGPTL5	0.152397		ANGPTL4	15.0915		ANKRD11	6.16712		ANKRD24	0.0656801
ANGPTL6	0.0577738		ANGPTL5	0.104159		ANKRD12	16.694		ANKRD27	1.02897
ANGPTL7	0.0118417		ANGPTL6	0.0330333		ANKRD13A	0.313314		ANKRD28	1.99735
ANK1	10.4755		ANGPTL7	0.0220244		ANKRD13B	0.694688		ANKRD29	0.0204914
ANK2	2.94774		ANK1	6.31773		ANKRD13C	0.932871		ANKRD33	0.019079
ANK3	3.41099		ANK2	2.00693		ANKRD13D	0.382153		ANKRD33B	0.822039
ANKEF1	0.021766		ANK3	2.10086		ANKRD16	1.6545		ANKRD34A	0.0904592
ANKFN1	0.0463309		ANKEF1	0.0117376		ANKRD17	4.95585		ANKRD35	0.43038
ANKFY1	1.26084		ANKFN1	0.024387		ANKRD2	188.226		ANKRD37	0.254521
ANKH	7.9789		ANKFY1	1.19852		ANKRD23	1468.79		ANKRD39	7.67588
ANKIB1	1.83976		ANKH	5.08448		ANKRD24	0.0881949		ANKRD40	10.5735
ANKLE1	0.015214		ANKIB1	1.14338		ANKRD27	0.641625		ANKRD44	0.0220228
ANKLE2	4.29999		ANKLE1	0.0184586		ANKRD28	3.4145		ANKRD46	1.30009
ANKMY1	0.0252193		ANKLE2	3.31718		ANKRD29	0.0278837		ANKRD49	1.18805
ANKMY2	4.56612		ANKMY1	0.0218839		ANKRD33	0.015424		ANKRD50	0.0596192
ANKRA2	2.04483		ANKMY2	4.16726		ANKRD33B	2.84742		ANKRD52	1.14912
ANKRD1	1006.58		ANKRA2	1.96563		ANKRD34A	0.0190569		ANKRD54	0.463269
ANKRD10	5.77491		ANKRD1	1933.39		ANKRD35	0.821036		ANKRD6	0.46136
ANKRD11	9.38248		ANKRD10	5.09285		ANKRD37	0.407151		ANKRD61	0.067559
ANKRD12	14.2429		ANKRD11	6.87946		ANKRD39	6.84795		ANKRD66	0.0105544
ANKRD13A	0.478187		ANKRD12	13.5837		ANKRD40	9.06384		ANKS1A	0.23753
ANKRD13B	1.1668		ANKRD13A	0.532413		ANKRD44	0.0361529		ANKS3	0.937241
ANKRD13C	1.47289		ANKRD13B	1.21627		ANKRD46	1.57945		ANKS4B	0.0311724
ANKRD13D	0.835156		ANKRD13C	1.24229		ANKRD49	1.0719		ANKS6	0.0883223
ANKRD16	3.11337		ANKRD13D	0.783674		ANKRD50	0.0517874		ANKZF1	2.46426
ANKRD17	6.22576		ANKRD16	2.49543		ANKRD52	1.72994		ANLN	0.017117
ANKRD2	137.661		ANKRD17	5.83437		ANKRD54	0.646065		ANO1	0.0182938
ANKRD23	1225.89		ANKRD2	148.51		ANKRD6	1.06767		ANO10	3.89521
ANKRD24	0.20933		ANKRD23	1069.95		ANKRD61	0.0112489		ANO5	4.17109
ANKRD27	2.18163		ANKRD24	0.168275		ANKRD66	0.0909409		ANO6	7.06366
ANKRD28	4.12434		ANKRD27	1.56995		ANKS1A	0.267308		ANO8	2.11024
ANKRD29	0.0224752		ANKRD28	3.32426		ANKS3	1.3383		ANP32E	5.83654
ANKRD33	0.0353925		ANKRD29	0.0527156		ANKS4B	0.0784107		ANPEP	0.0800813
ANKRD33B	4.6148		ANKRD33	0.0232787		ANKS6	0.152458		ANTKMT	11.2781
ANKRD34A	0.147743		ANKRD33B	3.25894		ANKUB1	0.0125114		ANTXR1	0.0811819
ANKRD35	1.20079		ANKRD34A	0.0771032		ANKZF1	2.15781		ANTXR2	0.681619
ANKRD37	0.824706		ANKRD35	0.912292		ANLN	0.0162526		ANXA1	2.22273
ANKRD39	9.15498		ANKRD37	0.613258		ANO1	0.0722524		ANXA11	44.5394
ANKRD40	13.0808		ANKRD39	7.26582		ANO10	3.74619		ANXA3	1.19213
ANKRD44	0.0837906		ANKRD40	11.4353		ANO5	5.04357		ANXA4	5.5099
ANKRD46	3.23752		ANKRD44	0.115415		ANO6	2.62359		ANXA6	66.2773
ANKRD49	1.8366		ANKRD46	2.11259		ANO8	2.09199		ANXA7	4.53499
ANKRD50	0.20137		ANKRD49	1.47057		ANOS1	0.0334375		ANXA9	0.0466723
ANKRD52	2.72124		ANKRD50	0.188352		ANP32E	13.3859		AOAH	0.015715
ANKRD54	1.36326		ANKRD52	2.16425		ANPEP	0.186344		AOC2	0.0177537
ANKRD55	0.0140456		ANKRD54	0.852126		ANTKMT	10.13		AOX1	0.958062
ANKRD6	1.64586		ANKRD6	1.31485		ANTXR1	0.311084		AP1AR	0.358993
ANKRD61	0.0634898		ANKRD61	0.112302		ANTXR2	1.1807		AP1B1	5.21711
ANKRD66	0.108256		ANKRD66	0.0466363		ANXA1	5.71709		AP1G1	1.75382
ANKS1A	0.593434		ANKS1A	0.458352		ANXA11	40.5		AP1G2	0.153426
ANKS3	2.15366		ANKS3	1.62038		ANXA3	4.14525		AP1M1	3.18344
ANKS4B	0.119743		ANKS4B	0.156845		ANXA4	6.54156		AP1S1	0.767938
ANKS6	0.240745		ANKS6	0.214548		ANXA6	80.1383		AP1S2	0.179271
ANKZF1	1.81798		ANKZF1	1.99676		ANXA7	7.58005		AP1S3	0.0491621
ANLN	0.0188924		ANLN	0.0261503		ANXA9	0.119711		AP2A1	5.11411
ANO1	0.0943836		ANO1	0.140185		AOAH	0.0231427		AP2A2	8.91391
ANO10	4.26965		ANO10	5.12619		AOC2	0.0250011		AP2B1	2.76924
ANO2	0.0160996		ANO2	0.0113331		AOX1	2.1341		AP2S1	38.3851
ANO5	8.57512		ANO5	6.56867		AP1AR	1.61769		AP3B1	2.53576
ANO6	4.58639		ANO6	5.36423		AP1B1	7.07987		AP3D1	12.3154
ANO8	4.14368		ANO8	2.9923		AP1G1	2.85954		AP3M1	1.66045
ANOS1	0.0343414		ANOS1	0.0308286		AP1G2	0.108282		AP3M2	0.158942
ANP32E	15.0779		ANP32E	13.6466		AP1M1	2.64596		AP4B1	0.716077
ANPEP	0.132177		ANPEP	0.220094		AP1S1	1.52457		AP4E1	1.58762
ANTKMT	7.87381		ANTKMT	7.53703		AP1S2	3.04486		AP4M1	0.799065
ANTXR1	0.348669		ANTXR1	0.321249		AP1S3	0.104424		AP4S1	1.95115
ANTXR2	1.34769		ANTXR2	1.36982		AP2A1	4.38819		AP5B1	0.922721
ANXA1	4.55573		ANXA1	4.44127		AP2A2	10.8409		AP5M1	0.375763
ANXA11	30.4711		ANXA11	32.2948		AP2B1	5.73346		AP5S1	1.46597
ANXA3	1.74888		ANXA13	0.0360119		AP2S1	39.5571		AP5Z1	1.26863
ANXA4	7.11848		ANXA3	3.05467		AP3B1	3.1372		APAF1	0.0731494
ANXA6	87.7952		ANXA4	6.35737		AP3D1	9.47988		APBA1	0.0267541
ANXA7	7.1514		ANXA6	70.8545		AP3M1	2.85523		APBA3	2.78807
ANXA9	0.10616		ANXA7	7.19372		AP3M2	0.234493		APBB1	11.5627
AOC2	0.0264987		ANXA9	0.101218		AP4B1	0.926345		APBB1IP	0.229573
AOX1	1.44487		AOAH	0.0198117		AP4E1	4.06155		APBB2	4.15898
AP1AR	1.7513		AOC2	0.0366426		AP4M1	1.32261		APBB3	0.641635
AP1B1	7.53653		AOX1	2.58509		AP4S1	9.09152		APC	0.985185
AP1G1	4.10223		AP1AR	1.09742		AP5B1	1.36916		APC2	0.0568054
AP1G2	0.15501		AP1B1	5.8917		AP5M1	0.318948		APCDD1	0.324535
AP1M1	4.90701		AP1G1	3.3206		AP5S1	1.63721		APEH	9.08708
AP1S1	2.57331		AP1G2	0.178939		AP5Z1	1.42407		APEX2	2.33475
AP1S2	0.59625		AP1M1	3.8097		APAF1	0.294246		APH1A	3.72642
AP1S3	0.0668899		AP1S1	2.53049		APBA1	0.0317786		APH1B	0.0431265
AP2A1	8.66804		AP1S2	0.540432		APBA3	3.69489		API5	3.35202
AP2A2	11.8649		AP1S3	0.107529		APBB1	8.89687		APIP	11.5665
AP2B1	6.63009		AP2A1	6.4084		APBB1IP	0.299737		APLF	1.16646
AP2S1	36.9948		AP2A2	10.171		APBB2	3.91545		APLP1	2.42826
AP3B1	3.72493		AP2B1	5.56158		APBB3	0.544865		APLP2	7.20262
AP3D1	12.0662		AP2S1	32.1422		APC	1.66208		APMAP	3.87634
AP3M1	2.70809		AP3B1	2.94603		APC2	0.0831379		APOA1	0.231979
AP3M2	0.322191		AP3B2	0.0113981		APCDD1	0.397416		APOA4	0.013554
AP4B1	1.43058		AP3D1	9.53674		APEH	12.8035		APOBEC2	198.473
AP4E1	4.58718		AP3M1	2.55093		APEX2	6.13167		APOBEC3F	0.0645867
AP4M1	1.86375		AP3M2	0.224754		APH1A	4.47368		APOD	39.5192
AP4S1	4.26244		AP4B1	1.26828		APH1B	0.134512		APOE	2.13375
AP5B1	2.3861		AP4E1	3.13585		API5	4.48004		APOM	0.300163
AP5M1	0.890048		AP4M1	1.71613		APIP	11.8648		APOO	19.0666
AP5S1	2.458		AP4S1	2.69413		APLF	2.27427		APOOL	3.74322
AP5Z1	2.01534		AP5B1	1.85739		APLN	0.022531		APP	6.8889
APAF1	0.278808		AP5M1	0.647105		APLNR	0.0192194		APPBP2	2.05591
APBA1	0.0587098		AP5S1	2.05807		APLP1	1.74522		APPL1	2.82677
APBA3	4.14217		AP5Z1	1.85091		APLP2	6.26172		APPL2	3.26474
APBB1	11.0181		APAF1	0.333559		APMAP	4.10314		APRT	0.793419
APBB1IP	0.395247		APBA1	0.0635622		APOA1	0.712619		APTX	1.37268
APBB2	7.7561		APBA2	0.0194609		APOBEC2	218.225		AQP11	0.0171594
APBB3	0.830059		APBA3	3.46005		APOBEC3F	0.123882		AQP3	0.0157681
APC	2.83594		APBB1	9.91628		APOC3	0.0203772		AQP4	0.416243
APC2	0.261517		APBB1IP	0.299994		APOD	30.6736		AQR	0.655776
APCDD1	1.14694		APBB2	5.83202		APOE	3.59911		AR	0.515259
APEH	15.3207		APBB3	0.929509		APOM	0.677933		ARAF	20.1579
APEX2	5.25542		APC	2.32673		APOO	29.1489		ARAP1	1.71094
APH1A	4.29047		APC2	0.218968		APOOL	8.72597		ARAP3	0.0712075
APH1B	0.229412		APCDD1	1.06143		APP	14.4261		ARCN1	7.61498
API5	5.81821		APEH	13.2237		APPBP2	3.50944		AREG	0.0301713
APIP	12.2359		APEX2	3.54805		APPL1	3.38332		AREL1	0.642654
APLF	2.67925		APH1A	4.44019		APPL2	2.28027		ARF1	35.9234
APLNR	0.0691638		APH1B	0.192801		APRT	0.9407		ARF4	27.1454
APLP1	1.91321		API5	4.87595		APTX	1.89551		ARF5	1.90211
APLP2	7.32823		APIP	12.7734		AQP3	0.0473966		ARF6	6.28307
APMAP	7.55618		APLF	3.06763		AQP4	2.84546		ARFGAP1	4.99176
APOA1	0.700609		APLNR	0.104063		AQR	1.11715		ARFGAP2	21.0967
APOBEC2	244.345		APLP1	2.15269		AR	0.194528		ARFGAP3	0.164698
APOBEC3F	0.0900367		APLP2	8.21337		ARAF	25.1182		ARFGEF1	1.83799
APOD	19.7842		APMAP	5.25286		ARAP1	1.88732		ARFGEF2	1.38995
APOE	5.95623		APOA1	1.48088		ARAP2	0.0252484		ARFIP1	0.489473
APOM	0.43581		APOA2	0.0440516		ARAP3	0.181955		ARFIP2	0.738942
APOO	19.8326		APOA4	0.0143659		ARCN1	8.22404		ARFRP1	3.67731
APOOL	7.6718		APOBEC1	0.0163846		AREL1	0.97342		ARG2	0.271131
APP	12.7399		APOBEC2	184.943		ARF1	43.5109		ARGLU1	38.8446
APPBP2	4.7268		APOBEC3F	0.186352		ARF4	28.5897		ARHGAP1	0.197907
APPL1	5.16779		APOC3	0.0206242		ARF5	1.93136		ARHGAP10	18.4314
APPL2	3.3797		APOD	32.8592		ARF6	8.42077		ARHGAP12	2.10423
APRT	1.19753		APOE	7.19001		ARFGAP1	5.76083		ARHGAP17	0.898689
APTX	2.70339		APOM	0.437206		ARFGAP2	26.1882		ARHGAP18	3.07425
AQP11	0.0312416		APOO	15.9135		ARFGAP3	0.234064		ARHGAP21	6.75179
AQP3	0.043691		APOOL	4.81827		ARFGEF1	2.21547		ARHGAP22	0.151726
AQP4	5.49507		APP	14.1128		ARFGEF2	1.06191		ARHGAP23	0.374451
AQP6	0.0158353		APPBP2	3.96254		ARFGEF3	0.0185422		ARHGAP24	0.506758
AQR	2.06538		APPL1	4.60408		ARFIP1	0.638017		ARHGAP25	0.128233
AR	0.571232		APPL2	2.19446		ARFIP2	3.10969		ARHGAP26	0.0900846
ARAF	23.4944		APRT	1.32704		ARFRP1	5.83965		ARHGAP28	0.0118959
ARAP1	1.82154		APTX	1.93618		ARG2	0.398162		ARHGAP29	1.26763
ARAP2	0.0273668		AQP11	0.0498199		ARGLU1	21.3288		ARHGAP30	0.587054
ARAP3	0.232147		AQP3	0.0537958		ARHGAP1	0.325728		ARHGAP31	0.0482402
ARCN1	10.1714		AQP4	2.3878		ARHGAP10	17.6096		ARHGAP32	0.0305321
AREL1	1.84296		AQR	1.625		ARHGAP12	1.98342		ARHGAP33	0.0279748
ARF1	31.5685		AR	0.435751		ARHGAP17	1.61289		ARHGAP35	6.98397
ARF4	17.9612		ARAF	21.9609		ARHGAP18	5.10986		ARHGAP36	0.902102
ARF5	3.90288		ARAP1	2.09542		ARHGAP20	0.0259159		ARHGAP39	0.0710634
ARF6	5.48688		ARAP2	0.0262638		ARHGAP21	3.93727		ARHGAP4	0.265977
ARFGAP1	5.74887		ARAP3	0.494467		ARHGAP22	0.161033		ARHGAP42	0.0106601
ARFGAP2	28.6642		ARCN1	10.1537		ARHGAP23	0.386428		ARHGAP44	0.101411
ARFGAP3	0.433482		AREG	0.021319		ARHGAP24	1.26262		ARHGAP45	0.0789049
ARFGEF1	4.07921		AREL1	1.37331		ARHGAP25	0.230392		ARHGAP5	2.27592
ARFGEF2	2.03984		ARF1	28.5173		ARHGAP26	0.170872		ARHGAP6	0.438203
ARFGEF3	0.0870182		ARF4	17.8737		ARHGAP28	0.0529996		ARHGAP9	0.0851979
ARFIP1	1.70967		ARF5	4.0932		ARHGAP29	1.18613		ARHGDIA	15.131
ARFIP2	1.31921		ARF6	5.37364		ARHGAP30	0.432402		ARHGDIB	0.431621
ARFRP1	6.07286		ARFGAP1	6.45376		ARHGAP31	0.181533		ARHGDIG	0.0724496
ARG2	0.801755		ARFGAP2	22.5682		ARHGAP32	0.043512		ARHGEF1	0.425042
ARGLU1	18.2155		ARFGAP3	0.357216		ARHGAP33	0.03184		ARHGEF10	0.0596414
ARHGAP1	0.506953		ARFGEF1	3.0921		ARHGAP35	8.74462		ARHGEF11	1.9696
ARHGAP10	16.3199		ARFGEF2	1.43668		ARHGAP36	0.274983		ARHGEF12	0.681021
ARHGAP12	2.32189		ARFGEF3	0.0892526		ARHGAP39	0.107518		ARHGEF15	0.0903365
ARHGAP17	2.52919		ARFIP1	0.929409		ARHGAP4	0.280049		ARHGEF17	0.0252529
ARHGAP18	4.1484		ARFIP2	1.41212		ARHGAP42	0.0374399		ARHGEF2	0.502918
ARHGAP20	0.0296629		ARFRP1	5.4336		ARHGAP44	0.078273		ARHGEF26	0.0209957
ARHGAP21	4.92155		ARG2	0.754057		ARHGAP45	0.146473		ARHGEF28	0.051877
ARHGAP22	0.234781		ARGLU1	19.073		ARHGAP5	2.52164		ARHGEF3	0.0347406
ARHGAP23	1.34752		ARHGAP1	0.492237		ARHGAP6	0.654379		ARHGEF37	0.976614
ARHGAP24	2.34666		ARHGAP10	16.9929		ARHGAP9	0.126093		ARHGEF39	0.024996
ARHGAP25	0.250029		ARHGAP12	1.73645		ARHGDIA	32.0569		ARHGEF4	0.0169722
ARHGAP26	0.18991		ARHGAP17	2.30162		ARHGDIB	0.736822		ARHGEF40	0.37559
ARHGAP28	0.0764496		ARHGAP18	5.80624		ARHGDIG	0.0532086		ARHGEF6	1.11788
ARHGAP29	1.59092		ARHGAP20	0.0197394		ARHGEF1	0.645389		ARHGEF7	3.03459
ARHGAP30	0.499436		ARHGAP21	4.84498		ARHGEF10	0.0885398		ARHGEF9	0.709711
ARHGAP31	0.238993		ARHGAP22	0.261199		ARHGEF11	1.20793		ARID1A	1.91772
ARHGAP32	0.0949376		ARHGAP23	0.721282		ARHGEF12	1.35507		ARID1B	2.33398
ARHGAP33	0.0458878		ARHGAP24	1.92785		ARHGEF15	0.167308		ARID2	0.487068
ARHGAP35	6.69015		ARHGAP25	0.247642		ARHGEF17	0.0866987		ARID3B	2.77997
ARHGAP36	1.12606		ARHGAP26	0.188519		ARHGEF2	0.659607		ARID4A	2.81187
ARHGAP39	0.349334		ARHGAP28	0.114255		ARHGEF26	0.0322856		ARID4B	2.39481
ARHGAP4	0.446367		ARHGAP29	1.62847		ARHGEF28	0.0448122		ARID5A	7.39213
ARHGAP42	0.0664148		ARHGAP30	0.613917		ARHGEF3	0.12793		ARID5B	2.61331
ARHGAP44	0.362286		ARHGAP31	0.42579		ARHGEF37	1.12447		ARIH1	15.1245
ARHGAP45	0.195572		ARHGAP32	0.0805846		ARHGEF4	0.0334601		ARIH2	64.8688
ARHGAP5	3.92794		ARHGAP33	0.0380542		ARHGEF40	0.446445		ARL1	10.5171
ARHGAP6	1.3606		ARHGAP35	8.4233		ARHGEF6	3.40553		ARL10	0.237581
ARHGAP9	0.196887		ARHGAP36	0.924468		ARHGEF7	2.40397		ARL11	1.58943
ARHGDIA	17.0581		ARHGAP39	0.173928		ARHGEF9	2.05953		ARL13B	0.569762
ARHGDIB	0.817949		ARHGAP4	0.448115		ARID1A	1.60131		ARL14	0.0111559
ARHGDIG	0.0196123		ARHGAP42	0.0723992		ARID1B	2.49325		ARL14EP	9.3891
ARHGEF1	0.976769		ARHGAP44	0.286796		ARID2	0.593885		ARL15	0.181161
ARHGEF10	0.15789		ARHGAP45	0.213363		ARID3B	0.664798		ARL16	0.488188
ARHGEF11	2.62018		ARHGAP5	3.00576		ARID4A	2.72789		ARL2	22.1768
ARHGEF12	1.55137		ARHGAP6	0.990383		ARID4B	2.23165		ARL2BP	4.9555
ARHGEF15	0.159608		ARHGAP9	0.208398		ARID5A	5.40858		ARL3	11.6683
ARHGEF17	0.248292		ARHGDIA	16.8001		ARID5B	2.91447		ARL4A	0.542095
ARHGEF19	0.0130253		ARHGDIB	1.12769		ARIH1	18.2076		ARL4C	0.0114526
ARHGEF2	1.09638		ARHGDIG	0.142672		ARIH2	44.3452		ARL4D	0.0214238
ARHGEF26	0.178449		ARHGEF1	0.891431		ARL1	13.5836		ARL5A	2.47314
ARHGEF28	0.0741196		ARHGEF10	0.195268		ARL10	0.362996		ARL5B	0.0741885
ARHGEF3	0.230715		ARHGEF11	1.99243		ARL11	2.9983		ARL5C	0.0118955
ARHGEF37	2.0431		ARHGEF12	1.35608		ARL13B	0.849475		ARL6	0.0212127
ARHGEF39	0.0132014		ARHGEF15	0.311981		ARL14	0.233057		ARL6IP1	5.92043
ARHGEF4	0.0237067		ARHGEF17	0.142229		ARL14EP	7.25256		ARL6IP4	6.22144
ARHGEF40	0.737459		ARHGEF19	0.0409602		ARL15	0.212301		ARL6IP5	18.5438
ARHGEF5	0.0143342		ARHGEF2	1.20691		ARL16	0.537919		ARL6IP6	1.48639
ARHGEF6	3.27777		ARHGEF26	0.134577		ARL2	28.1783		ARL8B	19.9775
ARHGEF7	5.89655		ARHGEF28	0.0532725		ARL2BP	0.986241		ARMC1	3.34114
ARHGEF9	3.69714		ARHGEF3	0.229716		ARL3	10.9256		ARMC10	0.34666
ARID1A	3.94892		ARHGEF37	1.31503		ARL4A	0.916669		ARMC12	0.0793483
ARID1B	4.68515		ARHGEF4	0.0251958		ARL4C	0.012424		ARMC2	0.020797
ARID2	1.10584		ARHGEF40	0.77063		ARL4D	0.0785307		ARMC5	0.274293
ARID3B	0.676082		ARHGEF5	0.0100068		ARL5A	0.975462		ARMC6	1.40072
ARID4A	4.94779		ARHGEF6	2.56658		ARL5B	0.117523		ARMC7	0.277749
ARID4B	4.54081		ARHGEF7	3.69666		ARL5C	0.0255905		ARMC8	2.04017
ARID5A	2.75638		ARHGEF9	1.90262		ARL6	0.0801522		ARMC9	0.0267682
ARID5B	14.8998		ARID1A	3.64395		ARL6IP1	1.67664		ARMCX1	0.0711683
ARIH1	17.9373		ARID1B	3.94785		ARL6IP4	8.2837		ARMCX2	0.200075
ARIH2	49.5287		ARID2	0.880698		ARL6IP5	35.9454		ARMCX3	6.98445
ARL1	15.0197		ARID3B	0.680636		ARL6IP6	2.0551		ARMH1	0.0709503
ARL10	0.781333		ARID4A	3.77713		ARL8B	21.632		ARMH3	2.30351
ARL11	2.43274		ARID4B	3.14519		ARMC1	2.54214		ARMH4	0.0499248
ARL13B	1.9964		ARID5A	4.60696		ARMC10	0.845465		ARMT1	0.38324
ARL14	0.0332865		ARID5B	8.41224		ARMC12	0.107285		ARNT	4.81775
ARL14EP	5.98835		ARIH1	15.6579		ARMC2	0.073599		ARNTL	1.72723
ARL15	0.567627		ARIH2	44.9625		ARMC4	0.0174658		ARPC1B	4.0493
ARL16	0.95585		ARL1	12.4556		ARMC5	0.457883		ARPC3	2.54537
ARL2	27.3196		ARL10	0.356188		ARMC6	1.70569		ARPC4	24.1106
ARL2BP	1.62694		ARL11	2.21238		ARMC7	0.607035		ARPC5	0.407306
ARL3	8.8918		ARL13B	1.39818		ARMC8	3.94685		ARPC5L	24.9943
ARL4A	0.720845		ARL14	0.157733		ARMC9	0.0476387		ARPP21	14.997
ARL4C	0.0669314		ARL14EP	6.28314		ARMCX1	0.228293		ARRB1	0.306587
ARL4D	0.143988		ARL15	0.340558		ARMCX2	0.186008		ARRB2	1.81761
ARL5A	1.77501		ARL16	0.595399		ARMCX3	3.9038		ARRDC1	1.50072
ARL5B	0.476784		ARL2	25.4718		ARMH1	0.206503		ARRDC2	11.0192
ARL6	0.229362		ARL2BP	1.57629		ARMH3	2.01875		ARRDC3	1.81931
ARL6IP1	6.75981		ARL3	8.63352		ARMH4	0.0532032		ARRDC4	2.99277
ARL6IP4	6.10426		ARL4A	1.19724		ARMT1	0.600702		ARRDC5	0.0540162
ARL6IP5	15.8178		ARL4C	0.0646279		ARNT	6.55913		ARSA	3.30039
ARL6IP6	3.36309		ARL4D	0.160813		ARNTL	1.78132		ARSB	0.107299
ARL8B	21.1724		ARL5A	1.52949		ARNTL2	0.0176846		ARSD	0.0225098
ARMC1	3.8977		ARL5B	0.21441		ARPC1B	9.54057		ARSG	1.37194
ARMC10	1.1872		ARL5C	0.0371863		ARPC3	11.1822		ARSH	0.0138575
ARMC12	0.217143		ARL6	0.123913		ARPC4	19.3061		ARSI	0.109301
ARMC2	0.0602477		ARL6IP1	2.45576		ARPC5	0.652666		ARSJ	0.0125714
ARMC4	0.0156229		ARL6IP4	6.66668		ARPC5L	9.88937		ARSK	0.104169
ARMC5	0.549604		ARL6IP5	14.9991		ARPP21	13.2254		ARSL	0.0935449
ARMC6	2.18231		ARL6IP6	3.45479		ARRB1	1.83995		ART3	64.1217
ARMC7	1.14452		ARL8B	19.8946		ARRB2	0.290004		ARV1	4.76441
ARMC8	4.17909		ARMC1	3.21751		ARRDC1	2.29521		ARX	0.288499
ARMC9	0.0886461		ARMC10	1.16399		ARRDC2	7.4788		AS3MT	1.18546
ARMCX1	0.212799		ARMC12	0.367158		ARRDC3	2.17278		ASAH1	0.696833
ARMCX2	0.529624		ARMC2	0.0739588		ARRDC4	3.90844		ASAP1	0.620648
ARMCX3	7.39851		ARMC4	0.0323859		ARRDC5	0.0694682		ASAP2	0.0366279
ARMH1	0.059068		ARMC5	0.590244		ARSA	3.10242		ASAP3	0.200754
ARMH3	5.1685		ARMC6	2.03861		ARSB	0.364597		ASB10	1.32739
ARMH4	0.0940218		ARMC7	0.699632		ARSD	0.0756063		ASB11	16.3274
ARMT1	1.36656		ARMC8	3.02308		ARSG	2.74793		ASB13	0.204837
ARNT	7.62801		ARMC9	0.0664274		ARSI	0.595679		ASB14	5.29901
ARNTL	0.894501		ARMCX1	0.337747		ARSJ	0.034615		ASB15	3.92329
ARPC1B	4.77731		ARMCX2	0.562053		ARSK	0.268765		ASB16	4.52019
ARPC3	4.89751		ARMCX3	4.77474		ARSL	0.142438		ASB18	3.87125
ARPC4	16.4661		ARMH1	0.0868544		ART3	68.3026		ASB2	108.352
ARPC5	0.727494		ARMH3	3.58132		ARV1	3.79036		ASB3	0.928235
ARPC5L	5.49181		ARMH4	0.0903479		ARX	0.441396		ASB4	2.23846
ARPP21	15.6041		ARMT1	1.06405		AS3MT	3.50631		ASB5	146.228
ARRB1	0.96456		ARNT	7.2969		ASAH1	0.969198		ASB6	0.463119
ARRB2	0.632449		ARNTL	1.39231		ASAP1	0.719227		ASB7	0.113203
ARRDC1	3.84084		ARPC1B	5.15349		ASAP2	0.0565622		ASB8	14.8108
ARRDC2	10.7251		ARPC3	5.01441		ASAP3	0.239723		ASCC1	5.65898
ARRDC3	5.8035		ARPC4	15.2046		ASB10	1.43473		ASCC2	24.0814
ARRDC4	7.65265		ARPC5	0.790614		ASB11	10.937		ASCC3	0.817586
ARRDC5	0.0621927		ARPC5L	4.98477		ASB13	0.186993		ASF1A	2.23638
ARSA	4.98558		ARPP21	15.7918		ASB14	5.03117		ASF1B	0.022552
ARSB	0.652079		ARRB1	1.04022		ASB15	3.67589		ASGR1	0.0569705
ARSD	0.146964		ARRB2	0.598615		ASB16	7.47192		ASGR2	0.0130725
ARSG	2.82057		ARRDC1	3.89615		ASB18	3.08297		ASH1L	1.48053
ARSH	0.0285337		ARRDC2	14.9012		ASB2	92.8865		ASH2L	0.808143
ARSI	0.476877		ARRDC3	3.51805		ASB3	1.63792		ASIP	102.92
ARSK	0.869723		ARRDC4	3.41576		ASB4	3.89361		ASL	4.7981
ARSL	0.362339		ARRDC5	0.111255		ASB5	119.412		ASMTL	17.2585
ART3	58.0748		ARSA	4.33103		ASB6	0.552253		ASNS	0.202293
ARV1	6.0582		ARSB	0.388904		ASB7	0.225199		ASPA	0.521014
ARX	0.44241		ARSD	0.0609045		ASB8	14.4581		ASPH	10.8585
AS3MT	2.97448		ARSG	3.09896		ASB9	0.0105004		ASPHD2	0.027932
ASAH1	1.48915		ARSI	0.42023		ASCC1	3.60228		ASPN	0.029991
ASAP1	0.638507		ARSK	0.57835		ASCC2	24.0993		ASPSCR1	11.4528
ASAP2	0.137681		ARSL	0.251918		ASCC3	0.405279		ASRGL1	3.19789
ASAP3	0.737825		ART3	61.5904		ASCL3	0.0128336		ASS1	6.38347
ASB10	4.07949		ARV1	4.61823		ASF1A	3.38655		ASTE1	0.10826
ASB11	14.6205		ARX	0.57609		ASF1B	0.0423333		ASXL1	2.04386
ASB13	0.523614		AS3MT	2.58925		ASGR1	0.0959081		ASXL2	0.742719
ASB14	6.55086		ASAH1	1.2728		ASGR2	0.0796231		ATAD1	7.40666
ASB15	6.36527		ASAP1	0.896568		ASH1L	1.422		ATAD2	0.0889223
ASB16	9.87558		ASAP2	0.113157		ASH2L	1.21226		ATAD2B	0.586512
ASB18	5.20035		ASAP3	0.523133		ASIP	104.708		ATAD3A	1.16759
ASB2	185.815		ASB10	2.38208		ASL	4.19277		ATAD5	0.0231247
ASB3	3.20058		ASB11	12.9085		ASMTL	12.4452		ATAT1	0.176278
ASB4	6.87752		ASB13	0.359446		ASNS	0.615323		ATCAY	0.0186214
ASB5	120.596		ASB14	4.5073		ASPA	2.36997		ATE1	3.61479
ASB6	0.899047		ASB15	4.21123		ASPH	3.78671		ATF1	9.41052
ASB7	0.353517		ASB16	7.13495		ASPHD2	0.0831697		ATF2	2.24386
ASB8	15.8356		ASB18	3.80767		ASPN	0.0812299		ATF3	298.007
ASB9	0.0120624		ASB2	83.7006		ASPRV1	0.0281411		ATF4	621.562
ASCC1	6.72763		ASB3	2.58352		ASPSCR1	12.5088		ATF6	0.301268
ASCC2	28.2196		ASB4	4.41731		ASRGL1	8.93401		ATF6B	0.824019
ASCC3	0.849824		ASB5	83.657		ASS1	6.31829		ATF7IP	0.448896
ASF1A	4.43202		ASB6	0.830559		ASTE1	0.117657		ATG10	0.696931
ASF1B	0.0804737		ASB7	0.288177		ASXL1	1.65241		ATG101	7.87164
ASGR1	0.0973165		ASB8	12.2636		ASXL2	0.606051		ATG12	3.93077
ASGR2	0.0659176		ASB9	0.0182702		ATAD1	10.0062		ATG13	2.47881
ASH1L	3.16113		ASCC1	6.03624		ATAD2	0.126962		ATG14	0.783715
ASH2L	1.80811		ASCC2	19.8598		ATAD2B	0.279115		ATG16L1	2.68019
ASIC3	0.0103774		ASCC3	0.562129		ATAD3A	2.50859		ATG16L2	0.152778
ASIC4	0.0102171		ASF1A	2.91889		ATAD5	0.0251802		ATG2A	1.94474
ASIP	55.4475		ASF1B	0.0795144		ATAT1	0.113577		ATG2B	0.373427
ASL	3.93593		ASGR1	0.106561		ATCAY	0.0246505		ATG3	15.4858
ASMTL	12.2624		ASGR2	0.0236281		ATE1	3.36321		ATG4A	7.5421
ASNS	0.337713		ASH1L	2.57412		ATF1	4.34616		ATG4B	2.27479
ASPA	0.815348		ASH2L	1.48617		ATF2	1.68191		ATG4C	0.275967
ASPH	3.55781		ASIP	93.7709		ATF3	183.945		ATG4D	11.4349
ASPHD2	0.0896327		ASL	4.79398		ATF4	385.9		ATG5	1.66549
ASPN	0.142853		ASMTL	9.53258		ATF6	2.96783		ATG7	0.514324
ASPRV1	0.0273133		ASNS	0.222072		ATF6B	1.14842		ATG9A	15.9487
ASPSCR1	11.0732		ASPA	1.09298		ATF7IP	0.670045		ATG9B	0.062041
ASRGL1	7.93088		ASPH	3.27941		ATG10	1.60695		ATIC	0.587145
ASS1	15.9673		ASPHD2	0.023068		ATG101	7.1438		ATL1	2.6391
ASTE1	0.285536		ASPN	0.173106		ATG12	8.7116		ATL2	13.0158
ASXL1	2.62207		ASPRV1	0.0351764		ATG13	4.7951		ATL3	0.228826
ASXL2	0.954914		ASPSCR1	11.2667		ATG14	0.940955		ATM	0.112327
ATAD1	8.7172		ASRGL1	6.32775		ATG16L1	1.60833		ATN1	6.26173
ATAD2	0.14726		ASS1	9.3012		ATG16L2	0.322213		ATOH8	8.55175
ATAD2B	0.377029		ASTE1	0.164472		ATG2A	1.02826		ATP10D	0.0133372
ATAD3A	3.35507		ASXL1	2.6856		ATG2B	0.640596		ATP11A	0.294318
ATAD5	0.0272846		ASXL2	0.717548		ATG3	14.0908		ATP11B	0.326291
ATAT1	0.412711		ATAD1	7.10167		ATG4A	6.17434		ATP11C	0.0331365
ATCAY	0.217245		ATAD2	0.263064		ATG4B	3.10781		ATP13A1	0.650255
ATE1	4.79993		ATAD2B	0.450262		ATG4C	0.488405		ATP13A2	0.929046
ATF1	6.0624		ATAD3A	2.44932		ATG4D	5.73553		ATP13A3	0.448137
ATF2	2.62083		ATAD5	0.0271602		ATG5	1.85344		ATP13A5	0.0178711
ATF3	322.571		ATAT1	0.249213		ATG7	0.991112		ATP1A1	0.840786
ATF4	464.701		ATCAY	0.0512803		ATG9A	15.9929		ATP1A2	45.8918
ATF6	1.07513		ATE1	3.46266		ATG9B	0.0723675		ATP1B1	134.838
ATF6B	1.65309		ATF1	4.94974		ATIC	0.954383		ATP1B2	0.0257027
ATF7IP	1.74301		ATF2	2.20325		ATL1	2.2212		ATP1B3	1.02419
ATG10	2.16953		ATF3	181.262		ATL2	19.5105		ATP1B4	4.87561
ATG101	8.47117		ATF4	438.919		ATL3	1.37754		ATP23	0.827416
ATG12	9.78217		ATF6	0.697407		ATM	0.143418		ATP2A1	1684.81
ATG13	3.88299		ATF6B	1.64262		ATN1	3.74067		ATP2A2	270.132
ATG14	1.92284		ATF7IP	1.36411		ATOH8	1.80746		ATP2A3	0.0637212
ATG16L1	2.49058		ATG10	1.60734		ATP10A	0.0140897		ATP2B1	17.2322
ATG16L2	0.378399		ATG101	9.59382		ATP10D	0.0638969		ATP2B2	0.0662521
ATG2A	1.899		ATG12	6.80719		ATP11A	0.363019		ATP2C1	7.99584
ATG2B	1.1066		ATG13	3.47571		ATP11B	0.508263		ATP5F1B	313.509
ATG3	12.1448		ATG14	1.85308		ATP11C	0.067101		ATP5F1D	253.477
ATG4A	8.96466		ATG16L1	1.96695		ATP13A1	1.19572		ATP5F1E	197.775
ATG4B	5.02966		ATG16L2	0.42946		ATP13A2	1.53232		ATP5IF1	180.004
ATG4C	1.09415		ATG2A	1.65211		ATP13A3	0.403936		ATP5MC1	208.76
ATG4D	8.49095		ATG2B	0.849991		ATP1A1	0.516638		ATP5MC2	524.93
ATG5	2.4788		ATG3	10.5991		ATP1A2	35.9648		ATP5MC3	215.061
ATG7	1.56859		ATG4A	9.89191		ATP1B1	144.599		ATP5MPL	97.1065
ATG9A	21.7942		ATG4B	3.9285		ATP1B2	0.0819902		ATP5PD	98.4952
ATG9B	0.0720337		ATG4C	0.621563		ATP1B3	1.72028		ATP5PF	212.405
ATIC	2.38846		ATG4D	6.24282		ATP1B4	13.2814		ATP6	7005.33
ATL1	2.35312		ATG5	2.08278		ATP23	1.29498		ATP6AP1	4.75409
ATL2	21.4537		ATG7	1.4889		ATP2A1	1643.82		ATP6AP1L	0.0197456
ATL3	0.27083		ATG9A	18.6558		ATP2A2	422.099		ATP6AP2	1.58082
ATM	0.370262		ATG9B	0.113193		ATP2A3	0.0687798		ATP6V0A1	3.24766
ATN1	7.56487		ATIC	1.74714		ATP2B1	15.2313		ATP6V0A2	0.417924
ATOH8	4.04245		ATL1	2.34509		ATP2B2	0.0320019		ATP6V0A4	0.0320396
ATP10A	0.0397185		ATL2	17.0228		ATP2C1	6.05329		ATP6V0B	14.4006
ATP10D	0.045277		ATL3	0.424889		ATP5F1B	440.149		ATP6V0D1	7.85101
ATP11A	1.1671		ATM	0.22944		ATP5F1D	243.239		ATP6V0E1	0.814486
ATP11B	0.855934		ATN1	6.46382		ATP5F1E	116.868		ATP6V1A	0.288325
ATP11C	0.132109		ATOH8	1.1517		ATP5IF1	190.971		ATP6V1B2	12.3533
ATP13A1	1.55753		ATP10A	0.0364553		ATP5MC1	397.69		ATP6V1C1	9.21639
ATP13A2	0.568609		ATP10D	0.0547074		ATP5MC2	530.317		ATP6V1C2	0.0279623
ATP13A3	0.893863		ATP11A	0.78725		ATP5MC3	377.74		ATP6V1D	2.65041
ATP1A1	0.566168		ATP11B	0.739166		ATP5MPL	114.564		ATP6V1E1	28.4124
ATP1A2	69.2678		ATP11C	0.117516		ATP5PD	121.325		ATP6V1E2	0.148701
ATP1A4	0.0202232		ATP13A1	1.36164		ATP5PF	243.39		ATP6V1F	53.375
ATP1B1	100.433		ATP13A2	0.492094		ATP6	6466.14		ATP6V1FNB	0.0243287
ATP1B2	0.132735		ATP13A3	0.582672		ATP6AP1	8.23598		ATP6V1G1	26.6859
ATP1B3	0.912288		ATP1A1	0.611239		ATP6AP2	2.37119		ATP6V1G2-DDX39B	0.0182466
ATP1B4	15.6657		ATP1A2	40.0888		ATP6V0A1	3.35717		ATP6V1H	2.83075
ATP23	1.88994		ATP1B1	89.0345		ATP6V0A2	0.831713		ATP7A	0.0487507
ATP2A1	1637.3		ATP1B2	0.201004		ATP6V0A4	0.129803		ATP8	1679.85
ATP2A2	629.168		ATP1B3	1.316		ATP6V0B	17.1701		ATP8A1	2.26039
ATP2A3	0.103524		ATP1B4	11.9144		ATP6V0D1	16.7304		ATP8B1	0.0852593
ATP2B1	20.6515		ATP23	1.69626		ATP6V0E1	9.04734		ATP8B2	0.0411609
ATP2B2	0.0154721		ATP2A1	1626.36		ATP6V1A	0.483171		ATP8B4	0.0152611
ATP2C1	12.2428		ATP2A2	316.697		ATP6V1B2	18.5298		ATP9A	6.14189
ATP5F1B	366.586		ATP2A3	0.139965		ATP6V1C1	7.06006		ATP9B	1.38054
ATP5F1D	163.01		ATP2B1	18.8822		ATP6V1C2	0.207086		ATPAF2	7.36176
ATP5F1E	76.6587		ATP2B2	0.136886		ATP6V1D	5.06529		ATPSCKMT	15.8069
ATP5IF1	98.2368		ATP2C1	7.85417		ATP6V1E1	37.0523		ATR	0.0314303
ATP5MC1	242.026		ATP5F1B	260.479		ATP6V1E2	0.365881		ATRAID	3.22503
ATP5MC2	475.272		ATP5F1D	121.305		ATP6V1F	47.5229		ATRIP	0.679447
ATP5MC3	169.384		ATP5F1E	64.2372		ATP6V1FNB	0.0395884		ATRN	0.392605
ATP5MPL	87.1351		ATP5IF1	53.7793		ATP6V1G1	16.8749		ATRX	6.38097
ATP5PD	79.3825		ATP5MC1	172.026		ATP6V1G2-DDX39B	0.0189957		ATXN1	0.989484
ATP5PF	155.159		ATP5MC2	466.697		ATP6V1H	8.04101		ATXN10	9.47399
ATP6	5932.19		ATP5MC3	147.685		ATP7A	0.10546		ATXN1L	0.495498
ATP6AP1	6.7884		ATP5MPL	98.3448		ATP7B	0.0206796		ATXN2	2.27126
ATP6AP1L	0.0111923		ATP5PD	79.9984		ATP8	756.838		ATXN2L	4.06554
ATP6AP2	2.02835		ATP5PF	159.454		ATP8A1	2.7828		ATXN7	0.284493
ATP6V0A1	5.00199		ATP6	6889.76		ATP8B1	0.0992485		ATXN7L1	0.214212
ATP6V0A2	1.02434		ATP6AP1	6.03068		ATP8B2	0.0834849		ATXN7L2	1.51772
ATP6V0B	13.7277		ATP6AP1L	0.0547718		ATP8B3	0.0108699		ATXN7L3	1.35155
ATP6V0D1	11.2716		ATP6AP2	2.08054		ATP8B4	0.0113382		ATXN7L3B	1.37692
ATP6V0D2	0.0149191		ATP6V0A1	4.64026		ATP9A	5.73863		AUH	1.74257
ATP6V0E1	1.2462		ATP6V0A2	0.767431		ATP9B	0.966694		AUNIP	0.12669
ATP6V1A	0.885629		ATP6V0A4	0.0199848		ATPAF2	6.52197		AUP1	21.6088
ATP6V1B1	0.011102		ATP6V0B	14.2789		ATPSCKMT	10.8251		AURKA	2.44635
ATP6V1B2	18.9796		ATP6V0D1	9.32922		ATR	0.065247		AURKAIP1	35.3436
ATP6V1C1	10.2285		ATP6V0E1	1.38217		ATRAID	7.61827		AVIL	0.0293234
ATP6V1C2	0.0147825		ATP6V1A	0.642613		ATRIP	1.827		AVL9	0.472982
ATP6V1D	6.81748		ATP6V1B2	13.9701		ATRN	0.58637		AVPI1	14.6181
ATP6V1E1	29.1877		ATP6V1C1	7.20091		ATRNL1	0.018666		AVPR1A	0.0329461
ATP6V1E2	0.211931		ATP6V1C2	0.0299417		ATRX	5.23518		AVPR2	0.225311
ATP6V1F	29.0287		ATP6V1D	4.83094		ATXN1	1.29107		AXDND1	0.327418
ATP6V1FNB	0.0133879		ATP6V1E1	28.7096		ATXN10	13.3611		AXIN1	7.36246
ATP6V1G1	13.0653		ATP6V1E2	0.356395		ATXN1L	0.653495		AXIN2	0.04416
ATP6V1G2-DDX39B	0.0189219		ATP6V1F	35.5423		ATXN2	2.92195		AXL	0.0892914
ATP6V1H	6.70455		ATP6V1FNB	0.0635804		ATXN2L	3.18883		AZGP1	0.0149117
ATP7A	0.268671		ATP6V1G1	12.2856		ATXN7	0.920431		AZI2	5.92302
ATP7B	0.0188368		ATP6V1G2-DDX39B	0.0451675		ATXN7L1	0.221161		AZIN1	11.4995
ATP8	2.03552		ATP6V1H	6.1124		ATXN7L2	2.44583		B2M	456.184
ATP8A1	4.23926		ATP7A	0.159655		ATXN7L3	1.05728		B3GALNT1	11.6972
ATP8B1	0.272349		ATP7B	0.0161319		ATXN7L3B	8.31651		B3GALNT2	8.30441
ATP8B2	0.125901		ATP8	0.647232		AUH	2.91109		B3GALT1	0.0142733
ATP8B3	0.0210414		ATP8A1	2.86603		AUNIP	0.237138		B3GALT2	0.016124
ATP8B4	0.0263149		ATP8B1	0.536643		AUP1	26.8543		B3GALT4	6.13475
ATP9A	8.76308		ATP8B2	0.185049		AURKA	3.06593		B3GALT6	0.332531
ATP9B	1.29272		ATP8B3	0.0163799		AURKAIP1	45.4817		B3GAT3	6.45547
ATPAF2	7.01663		ATP8B4	0.0306341		AURKB	0.0203907		B3GLCT	2.96311
ATPSCKMT	12.4179		ATP9A	6.70892		AVIL	0.0567161		B3GNT2	0.0369961
ATR	0.0937405		ATP9B	1.29109		AVL9	0.774452		B3GNT3	0.0201953
ATRAID	5.60648		ATPAF2	6.40765		AVPI1	7.95102		B3GNT5	0.014193
ATRIP	1.62065		ATPSCKMT	9.35875		AVPR1A	0.0161726		B3GNT7	0.0118133
ATRN	1.4603		ATR	0.0786094		AVPR1B	0.0125576		B3GNT8	0.251229
ATRNL1	0.0407524		ATRAID	5.27985		AVPR2	0.241861		B3GNT9	0.0169663
ATRX	7.91673		ATRIP	1.46966		AXIN1	6.01863		B3GNTL1	0.0507155
ATXN1	3.36539		ATRN	1.06802		AXIN2	0.0829771		B4GALNT1	0.0315077
ATXN10	18.1341		ATRNL1	0.0237919		AXL	0.178058		B4GALNT3	0.0418896
ATXN1L	1.15812		ATRX	6.15103		AZI2	3.38177		B4GALNT4	0.0179348
ATXN2	4.95389		ATXN1	2.46213		AZIN1	15.847		B4GALT1	0.43548
ATXN2L	6.39962		ATXN10	11.5751		B2M	457.703		B4GALT2	3.41107
ATXN7	1.08224		ATXN1L	1.01699		B3GALNT1	7.39242		B4GALT3	0.595089
ATXN7L1	0.270266		ATXN2	3.70162		B3GALNT2	5.20771		B4GALT4	0.0656534
ATXN7L2	2.18441		ATXN2L	4.47956		B3GALT2	0.0771895		B4GALT5	0.129362
ATXN7L3	1.57475		ATXN7	0.808433		B3GALT4	5.30281		B4GALT7	1.32007
ATXN7L3B	4.36205		ATXN7L1	0.367711		B3GALT6	0.405919		B4GAT1	0.711522
AUH	2.97024		ATXN7L2	2.76997		B3GAT1	0.0391655		B9D1	0.425853
AUNIP	0.37744		ATXN7L3	1.3027		B3GAT2	0.0371362		B9D2	1.22398
AUP1	20.414		ATXN7L3B	2.50689		B3GAT3	6.63756		BABAM1	14.1383
AURKA	2.44594		AUH	2.44984		B3GLCT	3.40371		BABAM2	3.14237
AURKAIP1	26.4423		AUNIP	0.234334		B3GNT2	0.164748		BACE1	0.922504
AURKB	0.0198241		AUP1	22.2971		B3GNT3	0.0264164		BACE2	0.0306727
AVIL	0.0561231		AURKA	2.90004		B3GNT5	0.143072		BACH1	0.434241
AVL9	1.08741		AURKAIP1	29.758		B3GNT7	0.0157975		BACH2	0.871274
AVPI1	7.64976		AURKB	0.0183993		B3GNT8	0.235086		BAD	9.63988
AVPR1A	0.0464595		AVIL	0.0556571		B3GNT9	0.0345663		BAG1	18.2584
AVPR2	0.353611		AVL9	1.22336		B3GNTL1	0.102368		BAG2	61.9531
AXIN1	9.23564		AVPI1	6.64996		B4GALNT1	0.066761		BAG3	189.055
AXIN2	0.23423		AVPR1A	0.027479		B4GALNT3	0.0299769		BAG4	0.271459
AXL	0.282378		AVPR2	0.561425		B4GALNT4	0.0165625		BAG5	3.96389
AZGP1	0.0289438		AXIN1	7.00276		B4GALT1	2.59983		BAG6	54.5075
AZI2	5.38127		AXIN2	0.14783		B4GALT2	2.73243		BAHCC1	0.129131
AZIN1	16.4581		AXL	0.275364		B4GALT3	0.898205		BAHD1	0.353594
B2M	400.407		AZGP1	0.0145419		B4GALT4	0.126314		BAIAP2	1.34779
B3GALNT1	9.23462		AZI2	4.43881		B4GALT5	0.49673		BAIAP2L1	0.0125019
B3GALNT2	5.08231		AZIN1	11.7306		B4GALT6	0.0451259		BAIAP2L2	0.164813
B3GALT1	0.106871		B2M	358.245		B4GALT7	4.12804		BAK1	0.230315
B3GALT2	0.0160331		B3GALNT1	7.88367		B4GAT1	0.857999		BAMBI	2.98878
B3GALT4	4.29264		B3GALNT2	5.72997		B9D1	1.25604		BANF1	173.959
B3GALT6	0.555632		B3GALT1	0.0139631		B9D2	1.56897		BANK1	0.0165558
B3GAT1	0.27831		B3GALT2	0.0561207		BABAM1	15.422		BANP	2.12779
B3GAT2	0.0159585		B3GALT4	3.56712		BABAM2	10.6255		BARX1	0.0221968
B3GAT3	5.41079		B3GALT6	0.311158		BACE1	1.41509		BARX2	0.108536
B3GLCT	2.7384		B3GAT1	0.114913		BACE2	0.0389476		BATF	0.0201142
B3GNT10	0.0119252		B3GAT3	4.79441		BACH1	1.57766		BATF3	0.0614127
B3GNT2	0.0971576		B3GLCT	2.7881		BACH2	0.313587		BAX	0.780601
B3GNT3	0.0252403		B3GNT2	0.329514		BAD	6.22007		BAZ1A	0.843403
B3GNT5	0.156503		B3GNT3	0.0523124		BAG1	16.2943		BAZ1B	4.49926
B3GNT8	0.54524		B3GNT5	0.0916581		BAG2	36.9804		BAZ2A	0.990453
B3GNT9	0.0527047		B3GNT7	0.0267492		BAG3	128.439		BAZ2B	1.03829
B3GNTL1	0.228623		B3GNT8	0.321565		BAG4	0.531237		BBOF1	0.0751749
B4GALNT1	0.0607136		B3GNT9	0.0234078		BAG5	6.59491		BBS10	0.233038
B4GALNT3	0.207782		B3GNTL1	0.0991304		BAG6	50.549		BBS2	0.261543
B4GALNT4	0.0212932		B4GALNT1	0.0589113		BAHCC1	0.11519		BBS4	0.919374
B4GALT1	1.93589		B4GALNT3	0.113833		BAHD1	0.863921		BBS7	0.0105347
B4GALT2	3.11808		B4GALNT4	0.0249856		BAIAP2	2.70889		BBS9	0.0753505
B4GALT3	1.29066		B4GALT1	1.70191		BAIAP2L2	0.11136		BBX	2.05842
B4GALT4	0.22054		B4GALT2	3.24377		BAK1	0.539326		BCAM	4.14144
B4GALT5	0.368775		B4GALT3	1.05625		BAMBI	0.401542		BCAP29	10.9693
B4GALT6	0.0732795		B4GALT4	0.226699		BANF1	125.97		BCAP31	79.6238
B4GALT7	2.98715		B4GALT5	0.435986		BANK1	0.0518555		BCAR1	1.28372
B4GAT1	2.42667		B4GALT6	0.155681		BANP	2.52427		BCAR3	0.0398831
B9D1	1.28528		B4GALT7	2.86116		BARD1	0.0503976		BCAS1	0.038889
B9D2	2.67757		B4GAT1	1.41927		BARX1	0.0120398		BCAS3	1.71946
BABAM1	12.9201		B9D1	0.597492		BARX2	0.100678		BCAS4	0.183034
BABAM2	8.03245		B9D2	2.35522		BATF	0.0366177		BCAT2	1.05354
BACE1	2.80493		BABAM1	11.7101		BATF2	0.0949695		BCHE	0.252878
BACE2	0.0769423		BABAM2	7.0338		BATF3	0.326133		BCKDHA	22.7657
BACH1	3.60962		BACE1	2.172		BAX	2.00689		BCKDHB	8.56389
BACH2	0.321818		BACE2	0.0611207		BAZ1A	2.34292		BCKDK	3.22353
BAD	4.982		BACH1	2.71093		BAZ1B	6.30042		BCL10	0.896658
BAG1	16.4876		BACH2	0.532991		BAZ2A	0.954315		BCL2	4.7414
BAG2	32.9622		BAD	3.91544		BAZ2B	1.71188		BCL2A1	0.168235
BAG3	124.869		BAG1	13.6977		BBOF1	0.122508		BCL2L11	0.112729
BAG4	0.641684		BAG2	37.1285		BBS10	0.348166		BCL2L12	1.15423
BAG5	5.56236		BAG3	125.455		BBS2	0.660262		BCL2L14	0.188704
BAG6	52.6291		BAG4	0.65422		BBS4	2.90001		BCL2L15	0.151107
BAHCC1	0.277621		BAG5	3.73995		BBS7	0.0385856		BCL2L2-PABPN1	11.1307
BAHD1	1.12758		BAG6	45.093		BBS9	0.113383		BCL3	0.163266
BAIAP2	3.50398		BAHCC1	0.195363		BBX	3.23149		BCL6	13.9534
BAIAP2L1	0.0532679		BAHD1	1.27299		BCAM	5.08916		BCL6B	0.0277819
BAIAP2L2	0.166399		BAIAP2	3.44051		BCAP29	11.7161		BCL7A	0.591437
BAK1	0.788535		BAIAP2L1	0.0415995		BCAP31	67.3338		BCL7B	6.67333
BAMBI	0.595669		BAIAP2L2	0.0776139		BCAR1	2.03185		BCL7C	6.04192
BANF1	39.4748		BAK1	0.517262		BCAR3	0.143335		BCL9	0.659083
BANK1	0.0847046		BAMBI	0.975881		BCAS1	0.0346442		BCL9L	0.350105
BANP	1.81159		BANF1	44.2036		BCAS3	2.6062		BCLAF1	2.96239
BARD1	0.119047		BANK1	0.0811974		BCAS4	0.252455		BCLAF3	0.413949
BARX2	0.139165		BANP	1.76842		BCAT1	0.0119687		BCO2	0.0280472
BATF	0.0342038		BARD1	0.078613		BCAT2	1.02463		BCOR	0.276688
BATF2	0.116884		BARX1	0.0391671		BCHE	0.635413		BCORL1	0.0928135
BATF3	0.148544		BARX2	0.111423		BCKDHA	27.6879		BCS1L	3.26047
BAX	1.60036		BATF2	0.0682992		BCKDHB	16.1576		BDH1	0.119041
BAZ1A	1.26795		BATF3	0.27186		BCKDK	7.14076		BDH2	1.27615
BAZ1B	7.36463		BAX	2.06301		BCL10	1.29466		BDNF	0.185157
BAZ2A	1.67405		BAZ1A	1.77462		BCL2	0.370117		BDP1	1.52793
BAZ2B	1.94609		BAZ1B	6.53362		BCL2A1	0.204044		BECN1	9.53297
BBOF1	0.185272		BAZ2A	1.70062		BCL2L11	0.199224		BEND3	0.0185906
BBS10	1.19216		BAZ2B	1.75225		BCL2L12	0.881923		BEND5	0.35327
BBS2	1.43965		BBOF1	0.071934		BCL2L14	0.107505		BEND7	0.572698
BBS4	2.7517		BBS10	0.470283		BCL2L15	0.301121		BEST3	1.21538
BBS7	0.0364329		BBS2	0.862566		BCL2L2-PABPN1	9.21584		BET1L	2.25494
BBS9	0.163693		BBS4	2.52876		BCL3	0.801243		BEX3	0.205168
BBX	3.54878		BBS7	0.050619		BCL6	6.30673		BEX4	0.256422
BCAM	6.93883		BBS9	0.133419		BCL6B	0.129123		BEX5	0.0667506
BCAP29	11.0206		BBX	2.88615		BCL7A	1.23631		BFAR	2.99617
BCAP31	46.5156		BCAM	7.90789		BCL7B	4.62905		BGLAP	0.0193406
BCAR1	2.27829		BCAP29	9.77955		BCL7C	6.0122		BGN	0.870592
BCAR3	0.139433		BCAP31	45.7043		BCL9	0.572904		BHLHE40	30.6683
BCAS1	0.056578		BCAR1	2.21498		BCL9L	0.342843		BICC1	0.0883048
BCAS3	3.02593		BCAR3	0.208067		BCLAF1	3.67025		BICD2	2.14035
BCAS4	0.391024		BCAS1	0.0634051		BCLAF3	2.50417		BICDL1	2.47376
BCAT2	1.61803		BCAS3	2.66628		BCO1	0.0118686		BICRA	0.186845
BCHE	2.28847		BCAS4	0.272224		BCO2	0.0642529		BICRAL	0.937163
BCKDHA	26.6291		BCAT1	0.0351265		BCOR	0.396174		BIN1	432.05
BCKDHB	13.8653		BCAT2	1.19965		BCORL1	0.173189		BIN2	0.0879678
BCKDK	7.57271		BCHE	0.707466		BCS1L	2.08203		BIN3	0.633132
BCL10	2.08851		BCKDHA	20.1246		BDH1	1.03418		BIRC2	3.91921
BCL2	0.123416		BCKDHB	8.36298		BDH2	2.08697		BIRC3	3.06046
BCL2A1	0.225874		BCKDK	5.70274		BDNF	0.738995		BIRC5	0.0175823
BCL2L11	0.363847		BCL10	1.58311		BDP1	1.35962		BIRC6	0.92736
BCL2L12	1.31021		BCL11B	0.0109814		BECN1	15.5879		BLCAP	66.185
BCL2L14	0.0331216		BCL2	0.294844		BEND3	0.0432568		BLK	0.0243631
BCL2L15	0.316092		BCL2A1	0.25507		BEND5	0.859137		BLM	0.0429405
BCL2L2-PABPN1	9.05697		BCL2L11	0.239892		BEND7	0.730564		BLMH	9.64706
BCL3	0.394555		BCL2L12	1.20178		BEST3	1.35349		BLNK	0.0637283
BCL6	7.83811		BCL2L14	0.0712483		BET1L	4.42747		BLOC1S2	55.9301
BCL6B	0.154376		BCL2L15	0.27676		BEX3	0.496504		BLOC1S3	0.114794
BCL7A	2.65418		BCL2L2-PABPN1	8.80343		BEX4	0.398639		BLOC1S4	0.289853
BCL7B	5.25871		BCL3	0.46121		BFAR	5.56828		BLOC1S6	1.17038
BCL7C	6.11646		BCL6	10.9464		BFSP1	0.0209272		BLVRB	7.47922
BCL9	0.331048		BCL6B	0.269555		BGN	1.27244		BLZF1	5.60053
BCL9L	2.68264		BCL7A	1.79742		BHLHE40	27.8782		BMERB1	0.0392216
BCLAF1	5.83313		BCL7B	4.54337		BICC1	0.149651		BMF	0.0369218
BCLAF3	1.36713		BCL7C	5.84821		BICD2	1.60225		BMP1	0.0739729
BCO2	0.0744107		BCL9	0.539942		BICDL1	1.51052		BMP2	0.0252711
BCOR	1.43545		BCL9L	1.15907		BICRA	0.199129		BMP4	0.155019
BCORL1	0.343003		BCLAF1	4.99806		BICRAL	0.376573		BMP5	0.025248
BCS1L	2.88691		BCLAF3	1.08851		BIN1	360.845		BMP6	0.148483
BDH1	0.489786		BCO1	0.0153477		BIN2	0.210391		BMPER	0.0861872
BDH2	2.30303		BCO2	0.0530793		BIN3	0.743887		BMPR1A	0.604974
BDKRB2	0.015794		BCOR	0.849117		BIRC2	6.20603		BMPR1B	0.663461
BDNF	1.80276		BCORL1	0.400875		BIRC3	4.9781		BMPR2	0.646216
BDP1	2.14877		BCS1L	2.60878		BIRC5	0.0660993		BMS1	6.0789
BECN1	13.6613		BDH1	0.299581		BIRC6	0.849609		BMT2	0.201556
BEND3	0.205856		BDH2	3.03906		BLCAP	24.0791		BNC2	0.0947998
BEND5	1.29469		BDKRB2	0.0513123		BLK	0.0135031		BNIP1	4.08305
BEND7	1.25415		BDNF	1.24274		BLM	0.0509493		BNIP2	6.74783
BEST3	2.81527		BDP1	1.77092		BLMH	8.08292		BNIP3	255.561
BET1L	4.09006		BECN1	12.4171		BLNK	0.101664		BNIPL	0.0342022
BEX3	0.670876		BEND3	0.0871479		BLOC1S2	21.4264		BOC	0.0458343
BEX4	0.31386		BEND5	1.50743		BLOC1S3	0.0934933		BOD1L1	2.09212
BEX5	0.0833373		BEND7	1.18902		BLOC1S4	0.594696		BOK	0.053958
BFAR	5.7285		BEST3	1.27763		BLOC1S6	2.12868		BOLA1	2.28638
BFSP1	0.0139763		BET1L	4.23107		BLVRB	9.77806		BOLA3	24.8957
BFSP2	0.0108548		BEX3	1.30559		BLZF1	13.1012		BOLL	0.304428
BGLAP	0.0182281		BEX4	0.26572		BMF	0.0613048		BOP1	1.28435
BGN	2.89934		BEX5	0.100383		BMP1	0.157219		BORA	0.0335307
BHLHE40	29.7466		BFAR	4.47818		BMP2	0.0808591		BORCS5	1.07517
BICC1	0.425031		BFSP2	0.0116695		BMP4	0.291167		BPGM	10.1854
BICD2	4.87756		BGLAP	0.0204991		BMP5	0.0501251		BPNT1	0.843002
BICDL1	0.438926		BGN	2.47443		BMP6	0.300352		BPTF	1.57976
BICRA	0.276354		BHLHE40	28.7127		BMPER	0.0993598		BRAF	0.445436
BICRAL	1.03977		BICC1	0.241008		BMPR1A	0.70268		BRAP	2.84465
BIN1	267.929		BICD1	0.02289		BMPR1B	1.47708		BRCC3	1.22041
BIN2	0.129131		BICD2	3.77029		BMPR2	1.50953		BRD1	1.21532
BIN3	1.81595		BICDL1	0.828391		BMS1	5.8455		BRD2	20.336
BIRC2	8.05973		BICRA	0.284456		BMT2	0.366303		BRD4	13.7141
BIRC3	3.5725		BICRAL	0.789397		BNC2	0.108488		BRD7	5.223
BIRC5	0.016356		BIN1	239.584		BNIP1	5.67573		BRD8	10.4075
BIRC6	1.13649		BIN2	0.203083		BNIP2	2.92619		BRD9	18.897
BLCAP	8.15859		BIN3	1.42409		BNIP3	164.906		BRF2	0.843467
BLK	0.0125098		BIRC2	5.59678		BNIPL	0.063885		BRI3	31.5285
BLM	0.103915		BIRC3	3.67515		BOC	0.0833507		BRI3BP	0.1968
BLMH	10.129		BIRC5	0.0346004		BOD1L1	2.35935		BRICD5	0.0919968
BLNK	0.0953629		BIRC6	0.888436		BOK	0.0656437		BRINP3	0.0176448
BLOC1S2	21.3737		BLCAP	8.83996		BOLA1	2.49537		BRIX1	1.35688
BLOC1S3	0.277554		BLM	0.0902812		BOLA3	68.8841		BRMS1	2.29402
BLOC1S4	0.791535		BLMH	8.05749		BOLL	0.30026		BRMS1L	2.25914
BLOC1S6	3.38127		BLNK	0.0861998		BOP1	3.2603		BROX	1.11847
BLVRB	8.80463		BLOC1S2	19.0431		BORA	0.0516193		BRPF1	0.989694
BLZF1	18.2544		BLOC1S3	0.251928		BORCS5	1.67918		BRPF3	0.957141
BMERB1	0.142561		BLOC1S4	0.546414		BPGM	11.3172		BRWD1	0.460999
BMF	0.069877		BLOC1S6	2.58856		BPNT1	1.23284		BRWD3	0.0753397
BMP1	0.344135		BLVRB	8.56254		BPTF	2.27228		BSCL2	2.391
BMP2	0.0307515		BLZF1	15.5196		BRAF	0.775414		BSDC1	6.29934
BMP4	0.257501		BMERB1	0.0732468		BRAP	1.42249		BST-2A	0.14183
BMP5	0.159373		BMF	0.105335		BRCA1	0.022878		BTAF1	0.448438
BMP6	0.286053		BMP1	0.326315		BRCC3	6.3038		BTBD1	26.021
BMP7	0.0102648		BMP2	0.0946538		BRD1	1.1231		BTBD10	5.73855
BMPER	0.0971807		BMP4	0.393999		BRD2	12.7527		BTBD2	12.2922
BMPR1A	3.50788		BMP5	0.121742		BRD4	10.4529		BTBD3	0.136972
BMPR1B	1.6438		BMP6	0.401615		BRD7	8.07651		BTBD6	23.1329
BMPR2	1.86287		BMP7	0.0248276		BRD8	14.4616		BTBD7	0.144116
BMS1	6.05273		BMPER	0.0631992		BRD9	13.5108		BTBD8	0.157269
BMT2	0.856259		BMPR1A	1.388		BRF2	1.01915		BTBD9	0.566153
BNC2	0.144115		BMPR1B	1.37511		BRI3	18.0809		BTC	19.1911
BNIP1	2.35859		BMPR2	2.06968		BRI3BP	0.200278		BTD	0.703227
BNIP2	5.02093		BMS1	5.63106		BRICD5	0.196192		BTF3L4	6.22153
BNIP3	156.13		BMT2	0.791385		BRINP1	0.0122091		BTG1	28.6688
BNIPL	0.0497983		BNC2	0.188957		BRINP3	0.0377033		BTG2	12.524
BOC	0.182038		BNIP1	2.17129		BRIP1	0.0134609		BTG3	5.20169
BOD1L1	3.69182		BNIP2	3.64543		BRIX1	3.00121		BTK	0.0994522
BOK	0.12827		BNIP3	156.363		BRMS1	3.88718		BTNL9	0.105068
BOLA1	2.72493		BNIPL	0.056972		BRMS1L	1.28788		BTRC	0.942211
BOLA3	31.558		BOC	0.168581		BROX	1.53629		BUD13	1.18054
BOLL	0.681655		BOD1L1	3.20568		BRPF1	1.60207		BUD23	10.2944
BOP1	3.30431		BOK	0.14251		BRPF3	1.20987		BVES	4.97729
BORA	0.0812003		BOLA1	2.49197		BRWD1	1.16425		BYSL	1.07591
BORCS5	2.87242		BOLA3	22.2782		BRWD3	0.100069		BZW1	5.16315
BPGM	11.0716		BOLL	0.772943		BSCL2	4.46844		BZW2	96.7303
BPI	0.0117657		BOP1	2.57049		BSDC1	6.61024		C1D	13.7743
BPNT1	1.71024		BORA	0.124951		BSN	0.0111289		C1GALT1	1.59968
BPTF	2.51419		BORCS5	2.279		BST-2A	0.210562		C1QA	0.209918
BRAF	1.07799		BPGM	9.69231		BST-2B	0.0597188		C1QB	0.841683
BRAP	2.90699		BPNT1	1.31606		BTAF1	0.599965		C1QBP	27.363
BRCA1	0.0212646		BPTF	2.83653		BTBD1	25.9927		C1QC	1.4784
BRCA2	0.0113765		BRAF	1.01088		BTBD10	5.25707		C1QL2	0.0128279
BRCC3	3.8396		BRAP	1.98166		BTBD11	0.0179826		C1QTNF1	0.0383678
BRD1	2.17821		BRCA1	0.0130473		BTBD19	0.083395		C1QTNF2	0.0171039
BRD2	18.2926		BRCC3	2.87145		BTBD2	12.7985		C1QTNF5	0.036455
BRD4	14.0932		BRD1	1.61407		BTBD3	0.15668		C1QTNF6	0.0172228
BRD7	5.69489		BRD2	16.4711		BTBD6	19.9373		C1QTNF7	0.0304472
BRD8	15.0315		BRD4	14.1734		BTBD7	0.294298		C1R	0.453654
BRD9	9.11706		BRD7	5.65938		BTBD8	0.247289		C1RL	0.0242311
BRF2	1.34954		BRD8	14.585		BTBD9	1.17667		C1S	0.637528
BRI3	3.35512		BRD9	8.05715		BTC	11.7864		C2CD2	0.0456218
BRI3BP	0.574144		BRF2	1.16828		BTD	0.944906		C2CD2L	0.341231
BRICD5	0.152729		BRI3	4.64841		BTF3L4	6.49956		C2CD3	0.255532
BRINP3	0.0628172		BRI3BP	0.370752		BTG1	22.8669		C2CD5	0.829669
BRIX1	1.67015		BRICD5	0.18645		BTG2	7.8531		C2CD6	0.026826
BRMS1	5.08039		BRINP3	0.0679299		BTG3	11.8283		C3AR1	0.0202843
BRMS1L	1.66676		BRIX1	1.9533		BTK	0.216399		C5	0.0587288
BROX	3.98406		BRMS1	3.92599		BTN2A2	0.0217626		C5AR1	0.0752789
BRPF1	2.29254		BRMS1L	1.57753		BTNL9	0.222055		C5AR2	0.0580971
BRPF3	2.96591		BROX	3.06579		BTRC	3.96904		C6	0.034665
BRSK1	0.038421		BRPF1	1.86946		BUB1	0.0109523		C7	0.260025
BRWD1	1.63798		BRPF3	2.32823		BUD13	2.11693		CA11	1.39177
BRWD3	0.245182		BRSK1	0.0386169		BUD23	17.0172		CA12	0.57831
BSCL2	4.51992		BRWD1	1.25521		BVES	9.26155		CA14	17.5188
BSDC1	8.36498		BRWD3	0.161621		BYSL	2.56008		CA2	20.0649
BSN	0.0101834		BSCL2	4.65717		BZW1	8.31985		CA3	2111.19
BST-2A	0.121601		BSDC1	7.2		BZW2	104.996		CA4	0.292858
BST-2B	0.0442255		BST-2A	0.11858		C1D	13.5831		CA5B	0.0173481
BTAF1	1.31176		BTAF1	1.23289		C1GALT1	0.745664		CAAP1	0.517119
BTBD1	20.0388		BTBD1	17.7207		C1QA	0.316964		CAB39	11.4252
BTBD10	4.79695		BTBD10	4.37304		C1QB	1.58109		CAB39L	0.127787
BTBD11	0.0133192		BTBD11	0.049048		C1QBP	41.6809		CABLES1	0.202496
BTBD17	0.0237927		BTBD19	0.116189		C1QC	1.99074		CABLES2	0.108803
BTBD19	0.100689		BTBD2	12.8397		C1QTNF1	0.0559702		CABYR	0.202207
BTBD2	14.3179		BTBD3	0.259272		C1QTNF2	0.0467576		CACHD1	1.41287
BTBD3	0.245647		BTBD6	15.4401		C1QTNF5	0.15532		CACNA1C	4.03874
BTBD6	16.3384		BTBD7	0.463548		C1QTNF6	0.0255089		CACNA1D	0.559237
BTBD7	0.472535		BTBD8	0.391795		C1QTNF7	0.0431783		CACNA2D1	3.39143
BTBD8	0.57611		BTBD9	1.90594		C1R	0.700402		CACNA2D3	0.950948
BTBD9	2.66521		BTC	12.7168		C1RL	0.0293299		CACNB1	58.8329
BTC	14.9767		BTD	1.40206		C1S	0.741351		CACNB2	0.0765812
BTD	1.45443		BTF3L4	6.16134		C2CD2	0.13812		CACNB3	0.114369
BTF3L4	6.46627		BTG1	20.5256		C2CD2L	0.560784		CACNG1	59.9413
BTG1	26.7536		BTG2	13.8668		C2CD3	0.324897		CACNG6	12.5749
BTG2	40.8991		BTG3	7.26171		C2CD5	0.844214		CACNG7	0.0113768
BTG3	6.77337		BTK	0.137279		C2CD6	0.0376071		CACTIN	2.6078
BTK	0.185938		BTNL9	0.513236		C3AR1	0.0439268		CACUL1	0.413739
BTNL9	0.198974		BTRC	2.63037		C5	1.23839		CACYBP	25.27
BTRC	3.42775		BUD13	2.67115		C5AR1	0.0935375		CAD	1.02951
BUB1	0.0120735		BUD23	12.0925		C5AR2	0.0824096		CADM1	0.146241
BUD13	3.13265		BVES	8.36837		C6	0.0772243		CADM2	0.0106561
BUD23	12.5676		BYSL	2.42057		C7	1.00237		CADM3	0.100731
BVES	10.7341		BZW1	5.89641		CA11	0.509457		CADM4	0.132911
BYSL	2.37693		BZW2	89.6231		CA12	2.94433		CADPS2	0.0164347
BZW1	6.79018		C1D	9.5725		CA14	23.4897		CAGE1	0.0401688
BZW2	79.4273		C1GALT1	0.888925		CA2	23.137		CALB1	0.0163733
C1D	13.0427		C1QA	0.465325		CA3	1548.26		CALB2	0.0123148
C1GALT1	1.25786		C1QB	1.93525		CA4	0.661968		CALCOCO1	30.2585
C1QA	0.424305		C1QBP	33.1574		CA5B	0.0187133		CALCOCO2	47.3447
C1QB	2.09802		C1QC	2.42979		CAAP1	0.875946		CALCRL	0.0142317
C1QBP	39.0703		C1QTNF1	0.201471		CAB39	12.2509		CALD1	5.83436
C1QC	3.02919		C1QTNF2	0.0979765		CAB39L	0.194668		CALHM2	0.0456857
C1QTNF1	0.267933		C1QTNF5	0.184881		CABLES1	0.32414		CALHM5	0.0557364
C1QTNF2	0.114761		C1QTNF6	0.0365155		CABLES2	0.253826		CALM1	340.083
C1QTNF5	0.138925		C1QTNF7	0.0496626		CABP7	0.012921		CALM3	471.437
C1QTNF6	0.108136		C1R	0.845408		CABYR	0.477622		CALML4	0.219379
C1QTNF7	0.0482272		C1S	1.29042		CACHD1	1.80135		CALR	35.0674
C1R	1.19104		C2CD2	0.216637		CACNA1C	0.8214		CALU	3.50941
C1RL	0.0129206		C2CD2L	0.836502		CACNA1D	0.010923		CAMK1	0.141106
C1S	1.5201		C2CD3	0.495759		CACNA2D1	7.76086		CAMK1G	0.0137506
C2CD2	0.275431		C2CD5	1.43365		CACNA2D3	0.259138		CAMK2A	16.0391
C2CD2L	0.770848		C2CD6	0.0327413		CACNB1	59.8615		CAMK2B	11.0434
C2CD3	0.717771		C3AR1	0.0300072		CACNB2	0.0639516		CAMK2G	13.7883
C2CD5	1.90641		C5	0.26066		CACNB3	0.231639		CAMK4	0.0364846
C2CD6	0.0357817		C5AR1	0.203551		CACNG1	63.2079		CAMKK2	0.225661
C3AR1	0.0365084		C5AR2	0.0342645		CACNG6	10.1712		CAMKMT	0.0796479
C5	0.402989		C6	0.0209607		CACNG7	0.0409963		CAMKV	0.051082
C5AR1	0.0960388		C7	0.608267		CACTIN	3.02522		CAMLG	6.67566
C5AR2	0.050677		CA11	1.0108		CACUL1	0.458271		CAMSAP1	4.40411
C6	0.0328162		CA12	4.19313		CACYBP	17.1041		CAMSAP2	0.910265
C7	0.666221		CA14	12.5797		CAD	0.950568		CAMSAP3	0.036021
CA11	1.45415		CA2	9.86246		CADM1	0.204118		CAMTA1	0.109282
CA12	3.29333		CA3	1521.52		CADM3	0.239526		CAMTA2	7.27948
CA13	0.0149292		CA4	1.11059		CADM4	0.251387		CAND1	0.925878
CA14	16.8475		CA5B	0.0789596		CADPS2	0.0602444		CAND2	23.2431
CA2	12.486		CAAP1	0.822925		CAGE1	0.0770602		CANT1	1.26789
CA3	2412.74		CAB39	13.8898		CALB1	0.0170456		CANX	7.46797
CA4	0.812148		CAB39L	0.457471		CALCOCO1	37.0502		CAP1	1.46391
CA5B	0.0712008		CABLES1	0.339474		CALCOCO2	39.6472		CAP2	89.7716
CA9	0.0152226		CABLES2	0.192411		CALCRL	0.0570958		CAPG	0.532721
CAAP1	1.08761		CABYR	1.18052		CALD1	9.72527		CAPN1	13.7709
CAB39	15.3637		CACHD1	1.95378		CALHM2	0.0725327		CAPN15	0.233899
CAB39L	0.418402		CACNA1C	0.317828		CALHM5	0.134942		CAPN2	17.8638
CABLES1	0.272158		CACNA1D	0.0132935		CALM1	205.284		CAPN3	171.276
CABLES2	0.255051		CACNA2D1	7.45988		CALM3	355.88		CAPN5	0.174989
CABYR	0.395045		CACNA2D2	0.0131236		CALML4	0.295695		CAPN6	2.09963
CACHD1	3.03335		CACNA2D3	0.546593		CALR	46.4817		CAPN7	12.1626
CACNA1A	0.0107312		CACNB1	54.2535		CALR3	0.0258545		CAPNS1	55.2516
CACNA1C	0.402093		CACNB2	0.0874756		CALU	4.33246		CAPRIN1	12.6087
CACNA1D	0.0151513		CACNB3	0.385266		CAMK1	0.288678		CAPRIN2	0.288631
CACNA2D1	11.9525		CACNG1	56.4047		CAMK1D	0.0268409		CAPS	0.0581215
CACNA2D3	0.870914		CACNG6	14.5079		CAMK1G	0.0259016		CAPZB	52.4985
CACNB1	57.6396		CACNG7	0.0627044		CAMK2A	18.8697		CARD10	0.0655288
CACNB2	0.209667		CACTIN	3.85376		CAMK2B	15.2463		CARD11	0.0372038
CACNB3	0.333579		CACUL1	1.33244		CAMK2G	17.5573		CARD6	0.0797122
CACNG1	57.6514		CACYBP	15.4528		CAMKK1	0.0328912		CARD9	0.100302
CACNG6	15.373		CAD	1.39519		CAMKK2	0.549409		CARF	0.0579733
CACNG7	0.0292083		CADM1	0.369877		CAMKMT	0.0475604		CARHSP1	0.751762
CACTIN	4.10338		CADM3	0.352163		CAMKV	0.0235438		CARM1	13.3247
CACUL1	2.01134		CADM4	0.391783		CAMLG	8.81216		CARMIL1	0.0145782
CACYBP	20.2289		CADPS2	0.0447919		CAMSAP1	3.17709		CARMIL2	0.0346984
CAD	1.13739		CAGE1	0.0557684		CAMSAP2	0.732112		CARNMT1	6.40264
CADM1	0.397725		CALB1	0.0342726		CAMSAP3	0.0356733		CARS2	10.8665
CADM2	0.0248114		CALB2	0.0164834		CAMTA1	0.137024		CASC1	0.0481669
CADM3	0.235996		CALCOCO1	33.753		CAMTA2	7.63517		CASC3	5.44979
CADM4	0.277164		CALCOCO2	35.2656		CAND1	0.718891		CASC4	6.16518
CADPS2	0.038768		CALCRL	0.155651		CAND2	19.0752		CASD1	1.94827
CAGE1	0.109053		CALD1	9.80968		CANT1	1.98541		CASK	0.295284
CALB1	0.0533063		CALHM2	0.142138		CANX	9.50981		CASKIN2	1.27688
CALB2	0.010005		CALHM5	0.243501		CAP1	2.97461		CASP2	1.7042
CALCOCO1	34.7886		CALM1	135.234		CAP2	87.8056		CASP3	0.214076
CALCOCO2	33.6611		CALM3	314.235		CAPG	0.894434		CASP6	0.254702
CALCR	0.0160526		CALML4	0.686066		CAPN1	12.6032		CASP7	0.616089
CALCRL	0.136504		CALR	35.6758		CAPN11	0.0101288		CASP8	0.0820084
CALD1	8.50867		CALR3	0.0330907		CAPN15	0.554889		CASP8AP2	0.367566
CALHM2	0.129806		CALU	5.79987		CAPN2	15.092		CASP9	0.236177
CALHM5	0.190513		CALY	0.0233294		CAPN3	160.672		CASQ1	503.761
CALM1	119.017		CAMK1	0.649775		CAPN5	0.523819		CASQ2	3.5937
CALM3	280.06		CAMK1D	0.0318408		CAPN6	1.95869		CASS4	0.0219079
CALML4	0.565667		CAMK1G	0.0491919		CAPN7	11.6714		CAST	27.5768
CALR	40.5317		CAMK2A	14.2853		CAPNS1	51.0549		CASTOR1	0.250614
CALR3	0.0463498		CAMK2B	11.253		CAPRIN1	16.5384		CASZ1	1.12586
CALU	6.93168		CAMK2G	20.435		CAPRIN2	0.417378		CAT	36.2668
CAMK1	0.566135		CAMK4	0.0204649		CAPS	0.022592		CATSPER2	0.0599451
CAMK1D	0.0196273		CAMKK1	0.0606007		CAPS2	0.0160367		CATSPER3	0.137005
CAMK1G	0.0369388		CAMKK2	0.816046		CAPZB	54.1066		CATSPER4	0.211839
CAMK2A	19.4965		CAMKMT	0.17336		CARD10	0.172395		CAV1	0.541437
CAMK2B	13.5535		CAMKV	0.0521197		CARD11	0.0749712		CAV2	0.105673
CAMK2G	20.9653		CAMLG	7.26054		CARD6	0.134184		CAV3	62.3532
CAMK4	0.0799156		CAMSAP1	5.08798		CARD9	0.0887312		CAVIN1	102.437
CAMKK1	0.0387157		CAMSAP2	1.30692		CARF	0.0992607		CAVIN2	0.202644
CAMKK2	0.770706		CAMSAP3	0.058538		CARHSP1	1.24078		CAVIN3	0.766863
CAMKMT	0.256208		CAMTA1	0.33093		CARM1	12.2724		CAVIN4	27.8575
CAMKV	0.111597		CAMTA2	8.74148		CARMIL1	0.107196		CBFA2T3	3.15801
CAMLG	8.85233		CAND1	0.882265		CARMIL2	0.055054		CBFB	5.26717
CAMSAP1	6.1258		CAND2	21.3701		CARNMT1	7.28396		CBL	0.703169
CAMSAP2	1.88725		CANT1	2.12838		CARS2	10.7873		CBLB	0.13505
CAMSAP3	0.111566		CANX	8.19062		CASC1	0.0827001		CBLL1	3.81801
CAMTA1	0.298309		CAP1	3.2567		CASC3	4.78296		CBR3	0.422326
CAMTA2	12.2872		CAP2	73.5648		CASC4	8.73277		CBR4	15.958
CAND1	0.886801		CAPG	0.642574		CASD1	3.53557		CBX2	0.0139935
CAND2	24.6742		CAPN1	14.5209		CASK	0.626291		CBX4	0.136979
CANT1	3.00613		CAPN11	0.019327		CASKIN2	3.12474		CBX5	4.18193
CANX	10.4477		CAPN15	0.495338		CASP2	0.264561		CBX7	1.02768
CAP1	3.19242		CAPN2	16.8801		CASP3	0.876769		CBX8	0.517119
CAP2	91.4076		CAPN3	139.86		CASP6	0.388727		CBY1	6.90866
CAPG	0.525178		CAPN5	0.379507		CASP7	0.769877		CC2D1A	5.84557
CAPN1	15.7297		CAPN6	2.25851		CASP8	0.149816		CC2D1B	2.48396
CAPN15	0.515572		CAPN7	12.0729		CASP8AP2	0.479288		CC2D2A	0.0547723
CAPN2	16.1772		CAPNS1	50.0027		CASP9	0.314283		CCAR1	13.4472
CAPN3	137.468		CAPRIN1	15.8472		CASQ1	482.053		CCAR2	10.7836
CAPN5	0.52097		CAPRIN2	0.672298		CASQ2	5.87134		CCBE1	0.0174065
CAPN6	2.82913		CAPS	0.0706303		CASS4	0.0243429		CCDC102A	1.14098
CAPN7	10.5652		CAPZB	37.0202		CAST	31.7258		CCDC103	0.0106537
CAPNS1	48.9089		CARD10	0.414982		CASTOR1	0.392386		CCDC106	1.51909
CAPRIN1	20.4735		CARD11	0.111593		CASZ1	1.69479		CCDC107	4.75121
CAPRIN2	0.734533		CARD6	0.183556		CAT	42.9136		CCDC112	0.391986
CAPS	0.0427675		CARD9	0.077537		CATSPER2	0.0382282		CCDC117	1.47702
CAPZB	39.4896		CARF	0.166602		CATSPER3	0.316728		CCDC12	17.1591
CARD10	0.180454		CARHSP1	1.48006		CATSPER4	0.101479		CCDC120	0.0852335
CARD11	0.129923		CARM1	16.144		CAV1	2.88126		CCDC125	0.17864
CARD6	0.14945		CARMIL1	0.057984		CAV2	0.507956		CCDC126	0.0797063
CARD9	0.140101		CARMIL2	0.0916012		CAV3	51.8615		CCDC127	5.43214
CARF	0.213952		CARNMT1	6.61893		CAVIN1	117.679		CCDC130	3.06356
CARHSP1	1.06888		CARS2	9.306		CAVIN2	0.692504		CCDC134	0.141901
CARM1	20.5812		CASC1	0.123565		CAVIN3	1.56613		CCDC136	0.0323645
CARMIL1	0.057585		CASC3	6.61519		CAVIN4	41.7995		CCDC137	0.853335
CARMIL2	0.0654024		CASC4	5.90167		CBFA2T3	5.22372		CCDC138	0.12431
CARNMT1	13.6196		CASD1	2.39521		CBFB	2.16586		CCDC14	0.0614244
CARS2	11.6384		CASK	0.980664		CBL	0.0766603		CCDC142	0.112425
CASC1	0.13761		CASKIN2	3.72748		CBLB	0.86951		CCDC146	0.0784548
CASC3	7.73084		CASP2	0.333654		CBLL1	2.88558		CCDC148	0.0384084
CASC4	6.64438		CASP3	0.821065		CBLN3	0.0195246		CCDC149	1.06266
CASD1	3.529		CASP6	0.602789		CBR3	0.687784		CCDC15	0.450506
CASK	1.1109		CASP7	1.71061		CBR4	3.27628		CCDC150	0.0632223
CASKIN2	4.53442		CASP8	0.143952		CBX2	0.0389948		CCDC154	0.14452
CASP2	0.453674		CASP8AP2	0.582852		CBX4	0.493693		CCDC155	0.139593
CASP3	0.716534		CASP9	0.419185		CBX5	9.48005		CCDC157	0.0600933
CASP6	0.560433		CASQ1	393.799		CBX7	1.60341		CCDC158	0.0357308
CASP7	1.96761		CASQ2	17.1238		CBX8	0.576861		CCDC159	0.0566938
CASP8	0.126892		CASS4	0.0699303		CBY1	2.62545		CCDC160	0.0452104
CASP8AP2	0.712658		CAST	22.2364		CC2D1A	4.61468		CCDC167	24.3683
CASP9	0.552954		CASTOR1	0.686859		CC2D1B	3.39739		CCDC17	0.064802
CASQ1	389.317		CASZ1	1.77872		CC2D2A	0.0721137		CCDC171	0.0450141
CASQ2	20.8529		CAT	33.0217		CCAR1	15.986		CCDC174	4.89431
CASS4	0.0554624		CATSPER2	0.0742499		CCAR2	7.19006		CCDC18	0.20554
CAST	19.8489		CATSPER3	0.351621		CCBE1	0.0165488		CCDC186	2.44555
CASTOR1	0.694808		CATSPER4	0.257581		CCDC102A	1.10525		CCDC190	1.16772
CASZ1	2.37534		CAV1	5.42882		CCDC106	2.2909		CCDC191	0.0671474
CAT	40.0219		CAV2	0.88418		CCDC107	6.79342		CCDC192	0.0168497
CATSPER2	0.0484957		CAV3	46.7311		CCDC112	0.896342		CCDC197	0.288347
CATSPER3	0.335044		CAVIN1	115.118		CCDC117	5.2081		CCDC22	1.05118
CATSPER4	0.304584		CAVIN2	1.54883		CCDC12	16.9929		CCDC28A	4.55788
CAV1	3.08196		CAVIN3	2.03071		CCDC120	0.075337		CCDC3	0.0142856
CAV2	0.556957		CAVIN4	46.2266		CCDC125	0.138708		CCDC30	0.0561087
CAV3	52.6206		CBFA2T3	4.38181		CCDC126	0.217941		CCDC32	1.37362
CAVIN1	138.362		CBFB	2.05411		CCDC127	11.4572		CCDC34	0.601402
CAVIN2	0.738597		CBL	0.14919		CCDC130	1.75179		CCDC36	0.0161599
CAVIN3	1.03933		CBLB	0.547206		CCDC134	0.351788		CCDC40	0.549817
CAVIN4	52.1733		CBLL1	2.52161		CCDC136	0.318445		CCDC43	8.06978
CBFA2T3	6.01808		CBR3	0.920086		CCDC137	1.25276		CCDC47	67.8025
CBFB	1.84109		CBR4	3.02658		CCDC138	0.0977998		CCDC50	0.209277
CBL	0.155451		CBX2	0.0755403		CCDC14	0.10342		CCDC51	2.5117
CBLB	0.287906		CBX4	0.658539		CCDC142	0.0509876		CCDC58	12.742
CBLL1	2.67765		CBX5	6.98885		CCDC146	0.215027		CCDC59	15.0965
CBLN3	0.021654		CBX7	2.41566		CCDC149	1.69262		CCDC6	2.63505
CBR3	0.834612		CBX8	0.825631		CCDC15	0.65216		CCDC61	0.235334
CBR4	4.58885		CBY1	3.20748		CCDC150	0.0857755		CCDC62	0.267062
CBX2	0.0727342		CC2D1A	7.53916		CCDC151	0.0147818		CCDC63	12.9422
CBX4	0.638124		CC2D1B	4.112		CCDC154	0.127261		CCDC66	0.689071
CBX5	7.68642		CC2D2A	0.102856		CCDC155	0.132301		CCDC68	0.0424629
CBX7	3.14402		CCAR1	11.1776		CCDC157	0.045047		CCDC69	7.16461
CBX8	0.736279		CCAR2	9.50663		CCDC158	0.193369		CCDC71	3.3209
CBY1	4.52965		CCDC102A	2.7352		CCDC159	0.0276191		CCDC77	0.57522
CC2D1A	9.09438		CCDC106	2.61252		CCDC160	0.0577739		CCDC8	5.93803
CC2D1B	4.88319		CCDC107	5.86246		CCDC167	4.73987		CCDC80	1.50972
CC2D2A	0.0761784		CCDC112	0.92882		CCDC17	0.048656		CCDC82	0.474122
CCAR1	9.29694		CCDC113	0.0130896		CCDC171	0.0746045		CCDC84	0.693688
CCAR2	10.5234		CCDC117	5.37295		CCDC173	0.0125769		CCDC85A	0.0153961
CCBE1	0.0570055		CCDC12	12.4932		CCDC174	6.31342		CCDC85C	0.0240593
CCDC102A	2.01625		CCDC120	0.160165		CCDC18	0.208736		CCDC88A	0.53798
CCDC103	0.0198213		CCDC125	0.275338		CCDC180	0.015342		CCDC88C	8.99262
CCDC106	3.111		CCDC126	0.159053		CCDC181	0.0647235		CCDC89	1.09816
CCDC107	5.9214		CCDC127	6.99053		CCDC183	0.0388087		CCDC9	4.1727
CCDC112	1.35012		CCDC130	2.79933		CCDC186	2.48129		CCDC90B	4.13672
CCDC117	7.28889		CCDC134	0.31665		CCDC190	1.39271		CCDC91	1.4806
CCDC12	13.7716		CCDC136	0.121829		CCDC191	0.106536		CCDC92	3.75043
CCDC120	0.214506		CCDC137	1.42997		CCDC197	0.293447		CCDC93	3.24707
CCDC125	0.155805		CCDC138	0.197833		CCDC22	1.08002		CCDC97	1.45993
CCDC126	0.157993		CCDC14	0.0945746		CCDC28A	1.75793		CCDC9B	2.19139
CCDC127	8.33781		CCDC142	0.132734		CCDC3	0.0788666		CCER2	0.195325
CCDC130	3.16983		CCDC146	0.240531		CCDC30	0.102836		CCHCR1	1.54981
CCDC134	0.293068		CCDC148	0.107358		CCDC32	5.84732		CCIN	0.0128061
CCDC136	0.0743796		CCDC149	2.453		CCDC34	1.18789		CCL14	1.28514
CCDC137	1.6778		CCDC15	0.885761		CCDC36	0.0234483		CCL19	0.167171
CCDC138	0.227053		CCDC150	0.151056		CCDC40	0.0783157		CCL2	0.755142
CCDC14	0.111393		CCDC152	0.0171868		CCDC43	10.1358		CCL21	0.451562
CCDC142	0.120785		CCDC154	0.198458		CCDC47	52.8762		CCL22	0.0229053
CCDC146	0.137605		CCDC155	0.27223		CCDC50	0.385968		CCL24	0.0644685
CCDC148	0.0342166		CCDC157	0.0916425		CCDC51	1.16882		CCL25	0.014354
CCDC149	2.27559		CCDC158	0.111418		CCDC58	19.3995		CCL27	0.0645928
CCDC15	1.13493		CCDC159	0.0922453		CCDC59	17.3371		CCL5	0.0273291
CCDC150	0.166119		CCDC160	0.093309		CCDC6	2.99635		CCL8	0.0226511
CCDC153	0.0217357		CCDC167	6.09121		CCDC61	0.412532		CCM2	14.1052
CCDC154	0.189537		CCDC17	0.100424		CCDC62	0.634622		CCN1	12.5119
CCDC155	0.201694		CCDC171	0.11218		CCDC63	19.5158		CCN2	0.159009
CCDC157	0.0899208		CCDC173	0.0128387		CCDC66	0.615352		CCN3	0.064266
CCDC158	0.0728742		CCDC174	7.00983		CCDC68	0.066659		CCN5	0.059259
CCDC159	0.01557		CCDC18	0.278113		CCDC69	6.42867		CCNB1IP1	0.0632587
CCDC160	0.1082		CCDC181	0.345531		CCDC71	3.4886		CCNB2	0.0422996
CCDC167	4.46608		CCDC183	0.032999		CCDC77	0.595621		CCNC	1.41707
CCDC17	0.0929336		CCDC184	0.0118159		CCDC8	5.59972		CCND2	0.14262
CCDC171	0.165686		CCDC186	4.0183		CCDC80	2.16055		CCND3	0.220388
CCDC173	0.0122824		CCDC190	2.77973		CCDC82	0.907105		CCNDBP1	6.39173
CCDC174	7.84003		CCDC191	0.133572		CCDC84	0.894075		CCNE1	0.0805941
CCDC18	0.394415		CCDC192	0.0164835		CCDC85A	0.171721		CCNE2	0.0570676
CCDC181	0.0396053		CCDC197	0.62254		CCDC85C	0.0524712		CCNF	0.0381949
CCDC183	0.0283483		CCDC22	1.02486		CCDC88A	0.401291		CCNG1	588.743
CCDC184	0.010639		CCDC28A	1.22381		CCDC88B	0.0116878		CCNG2	1.89278
CCDC186	4.75199		CCDC3	0.0377338		CCDC88C	8.49664		CCNH	3.00927
CCDC190	4.02258		CCDC30	0.122051		CCDC89	2.15856		CCNI	46.5551
CCDC191	0.109594		CCDC32	2.23421		CCDC9	8.95216		CCNJ	0.0560536
CCDC197	0.583771		CCDC34	1.2608		CCDC90B	2.25026		CCNK	5.79401
CCDC22	1.08895		CCDC36	0.0340476		CCDC91	8.23176		CCNL1	1.75008
CCDC28A	2.13984		CCDC40	0.0723958		CCDC92	2.86436		CCNL2	3.75469
CCDC3	0.0713203		CCDC43	14.5299		CCDC93	4.06036		CCNQ	3.75123
CCDC30	0.119293		CCDC47	49.6524		CCDC97	2.59747		CCNT1	1.00583
CCDC32	3.1696		CCDC50	0.570159		CCDC9B	4.60912		CCNT2	0.713224
CCDC34	1.19591		CCDC51	1.10691		CCER2	0.258218		CCNY	8.27933
CCDC36	0.0643085		CCDC58	12.3462		CCHCR1	0.900241		CCNYL1	0.848073
CCDC38	0.0175847		CCDC59	15.1332		CCIN	0.0276918		CCP110	0.186567
CCDC40	0.0424912		CCDC6	4.39289		CCL14	4.5142		CCPG1	8.83786
CCDC42	0.0341911		CCDC61	0.516595		CCL16	0.107635		CCR1	0.0524423
CCDC43	18.3032		CCDC62	0.789267		CCL19	0.0407422		CCR10	0.113112
CCDC47	56.0372		CCDC63	0.0200673		CCL2	6.79507		CCR2	0.013554
CCDC50	0.614404		CCDC66	0.578954		CCL21	0.973875		CCR4	0.018508
CCDC51	1.16939		CCDC68	0.101591		CCL22	0.024848		CCR5	0.0325434
CCDC58	15.7487		CCDC69	5.02595		CCL24	0.0996081		CCR7	0.0434641
CCDC59	16.8804		CCDC71	2.38593		CCL25	0.0474432		CCR8	0.0630405
CCDC6	5.03002		CCDC77	0.860358		CCL27	0.281833		CCR9	0.0382002
CCDC61	0.6501		CCDC8	7.21224		CCL5	0.322612		CCRL2	0.418719
CCDC62	0.654573		CCDC80	4.01902		CCL8	0.407331		CCS	4.9382
CCDC66	0.730003		CCDC82	1.49007		CCM2	18.4184		CCSER1	0.0127775
CCDC68	0.0503838		CCDC84	1.06554		CCN1	15.7792		CCSER2	4.37962
CCDC69	6.2221		CCDC85A	0.250864		CCN2	0.263028		CCT2	38.5457
CCDC71	2.81922		CCDC85C	0.0511233		CCN3	0.139415		CCT3	41.1803
CCDC77	0.699012		CCDC88A	0.446468		CCN5	0.181765		CCT5	11.2822
CCDC8	8.78031		CCDC88B	0.0283172		CCNA1	0.0146196		CCT6B	0.0348122
CCDC80	5.01209		CCDC88C	9.65994		CCNA2	0.0232553		CCT7	79.5516
CCDC81	0.0152392		CCDC89	2.07614		CCNB1IP1	0.102199		CCT8	34.4355
CCDC82	1.18166		CCDC9	9.49176		CCNB2	0.0294445		CD14	0.189171
CCDC84	1.01952		CCDC90B	2.46222		CCNC	2.47866		CD163	0.213306
CCDC85A	0.102289		CCDC91	3.57756		CCND2	0.319272		CD164	41.0048
CCDC85C	0.145289		CCDC92	3.30136		CCND3	0.425902		CD180	0.0141008
CCDC88A	0.658738		CCDC93	4.86935		CCNDBP1	9.78978		CD19	0.0169453
CCDC88B	0.0257853		CCDC97	2.90586		CCNE1	0.278547		CD1E	0.01039
CCDC88C	14.9281		CCDC9B	7.10458		CCNE2	0.185861		CD2	0.14553
CCDC89	2.91086		CCER2	0.389279		CCNF	0.0491784		CD200	0.36716
CCDC9	10.8064		CCHCR1	1.39582		CCNG1	769.863		CD22	0.010699
CCDC90B	3.20718		CCIN	0.0151027		CCNG2	4.30145		CD244	0.0446388
CCDC91	4.26958		CCL11	0.179696		CCNH	3.90501		CD247	0.0506229
CCDC92	4.0044		CCL14	5.52394		CCNI	48.1816		CD248	0.0747607
CCDC93	5.69528		CCL16	0.0471224		CCNJ	0.189585		CD274	0.0847467
CCDC97	4.54559		CCL19	0.114866		CCNK	5.3284		CD276	0.185257
CCDC9B	10.5599		CCL2	8.46216		CCNL1	6.72176		CD28	0.0122219
CCER2	0.21261		CCL21	1.3756		CCNL2	3.45956		CD2AP	2.37571
CCHCR1	1.82284		CCL22	0.0971477		CCNQ	1.51171		CD2BP2	32.4455
CCIN	0.0199593		CCL25	0.0355317		CCNT1	0.311208		CD302	6.24779
CCK	0.0176094		CCL27	0.229466		CCNT2	0.577165		CD34	0.413987
CCL14	2.4476		CCL5	0.30433		CCNY	17.2008		CD37	0.0713885
CCL16	0.0222753		CCL8	0.186243		CCNYL1	1.18202		CD3D	0.104761
CCL19	0.088047		CCM2	13.8696		CCP110	0.308315		CD3E	0.200543
CCL2	2.17134		CCN1	26.0651		CCPG1	10.2013		CD3EAP	5.44074
CCL21	2.15829		CCN2	0.867855		CCR1	0.0461655		CD3G	0.0553565
CCL22	0.0434615		CCN3	0.237168		CCR10	0.116729		CD4	0.0240402
CCL24	0.0905439		CCN5	0.0690678		CCR4	0.101015		CD40	0.0406379
CCL25	0.0430335		CCNA2	0.0350303		CCR5	0.0538633		CD44	1.27276
CCL27	0.129633		CCNB1IP1	0.0980174		CCR6	0.0175049		CD47	2.24604
CCL5	0.241867		CCNB2	0.0580185		CCR8	0.0718023		CD5	0.02823
CCL8	0.212978		CCNC	2.75682		CCR9	0.0550913		CD52	0.321566
CCM2	16.4589		CCND2	0.554369		CCRL2	0.603063		CD53	0.0446572
CCN1	19.2109		CCND3	0.666512		CCS	10.0332		CD6	0.0153076
CCN2	0.606091		CCNDBP1	8.8981		CCSER1	0.0398245		CD68	0.615656
CCN3	0.135669		CCNE1	0.438747		CCSER2	5.04348		CD69	0.012804
CCN5	0.0148564		CCNE2	0.257145		CCT2	31.0835		CD72	0.943238
CCNA2	0.0167806		CCNF	0.0578635		CCT3	41.6588		CD74	2.8641
CCNB1IP1	0.0868682		CCNG1	575.726		CCT5	16.592		CD79A	0.0467851
CCNB2	0.0655109		CCNG2	4.28074		CCT6B	0.013018		CD79B	0.0642113
CCNC	3.74833		CCNH	1.23469		CCT7	75.4203		CD81	54.7928
CCND2	0.512887		CCNI	55.7838		CCT8	33.1704		CD82	3.08991
CCND3	0.588413		CCNI2	0.0148049		CD109	0.0251464		CD84	0.0389741
CCNDBP1	11.4029		CCNJ	0.252603		CD14	0.314256		CD86	0.0397646
CCNE1	0.869037		CCNK	6.50569		CD163	0.589061		CD9	7.35602
CCNE2	0.443937		CCNL1	2.92938		CD164	45.691		CD93	0.053659
CCNF	0.0504339		CCNL2	4.96509		CD164L2	0.0100718		CD96	0.0125116
CCNG1	603.748		CCNQ	1.65907		CD180	0.0142782		CD99	20.6159
CCNG2	5.69459		CCNT1	0.629198		CD19	0.723366		CD99L2	5.99049
CCNH	2.04038		CCNT2	1.19476		CD1E	0.0351234		CDADC1	2.08854
CCNI	54.2854		CCNY	10.0417		CD2	0.0830131		CDAN1	0.355434
CCNJ	0.246817		CCNYL1	1.38351		CD200	0.498005		CDC123	15.6087
CCNK	8.26555		CCP110	0.380382		CD22	0.0197522		CDC14A	1.37983
CCNL1	3.8632		CCPG1	12.5669		CD244	0.0121162		CDC16	4.22097
CCNL2	4.78637		CCR1	0.0261003		CD247	0.138554		CDC23	2.1412
CCNO	0.0149648		CCR10	0.114373		CD248	0.179286		CDC25A	0.0122335
CCNQ	1.87651		CCR4	0.0664679		CD274	0.147212		CDC25B	0.131131
CCNT1	0.913839		CCR5	0.0128941		CD276	0.266433		CDC27	0.753102
CCNT2	1.04282		CCR7	0.0450321		CD2AP	2.7183		CDC34	134.448
CCNY	13.7902		CCR8	0.130131		CD2BP2	24.7587		CDC37	79.7657
CCNYL1	1.40855		CCR9	0.116436		CD300E	0.030293		CDC37L1	9.47974
CCP110	0.445839		CCRL2	0.931658		CD302	5.56183		CDC40	2.11196
CCPG1	14.0192		CCS	6.12847		CD34	1.3249		CDC42	31.2686
CCR1	0.0495537		CCSER1	0.0482437		CD37	0.125557		CDC42BPA	0.29874
CCR10	0.180818		CCSER2	5.35868		CD3D	0.147651		CDC42BPB	5.15345
CCR2	0.0115242		CCT2	23.8243		CD3E	0.310858		CDC42EP1	2.10541
CCR4	0.09115		CCT3	31.7267		CD3EAP	7.41143		CDC42EP3	0.59121
CCR5	0.0491357		CCT5	13.5336		CD3G	0.07007		CDC42EP4	0.0558179
CCR7	0.0456444		CCT7	60.6787		CD4	0.0350086		CDC42SE1	0.318085
CCR8	0.102744		CCT8	24.6749		CD40	0.0447101		CDC42SE2	0.277819
CCR9	0.404321		CD109	0.0734006		CD40LG	0.0268025		CDC45	0.119344
CCRL2	0.370839		CD14	0.334007		CD44	1.40827		CDC5L	5.22821
CCS	5.90255		CD163	0.349253		CD47	4.19381		CDC7	0.244939
CCSER1	0.0547714		CD164	38.042		CD5	0.0500107		CDC73	3.09265
CCSER2	5.68848		CD164L2	0.0192385		CD52	0.241443		CDCA3	0.108536
CCT2	28.2773		CD19	0.0439184		CD53	0.106722		CDCA7	0.63433
CCT3	38.8752		CD1E	0.0631267		CD6	0.017942		CDCA7L	0.562512
CCT5	15.0018		CD2	0.183826		CD68	0.994505		CDCA8	0.0247928
CCT6B	0.0240048		CD200	0.66857		CD69	0.0152311		CDH1	0.177832
CCT7	64.6877		CD22	0.0101211		CD72	0.785921		CDH11	0.0265152
CCT8	32.3261		CD226	0.0360636		CD74	2.94223		CDH13	4.63201
CD109	0.0453388		CD244	0.0931496		CD79A	0.0232996		CDH15	2.09593
CD14	0.258168		CD247	0.199561		CD79B	0.239254		CDH24	0.0124116
CD163	0.251597		CD248	0.425065		CD81	42.5989		CDH3	0.0235628
CD164	43.0015		CD27	0.0241497		CD82	4.92314		CDH4	0.0109051
CD164L2	0.0555149		CD274	0.159799		CD83	0.0763879		CDH5	0.35754
CD19	0.0371017		CD276	0.417113		CD84	0.0271625		CDHR3	0.14954
CD1E	0.0513835		CD2AP	2.49715		CD86	0.124317		CDIP1	11.5929
CD2	0.167143		CD2BP2	28.165		CD9	4.7394		CDIPT	0.560312
CD200	0.48355		CD300E	0.0446228		CD93	0.226979		CDK1	0.0134368
CD22	0.0235831		CD302	4.97019		CD96	0.0124933		CDK10	5.63069
CD226	0.0227415		CD34	1.97761		CD99	3.85488		CDK12	0.742359
CD244	0.127765		CD37	0.191415		CD99L2	4.12842		CDK13	1.12666
CD247	0.231335		CD3D	0.133333		CDADC1	1.66736		CDK14	0.0184321
CD248	0.372897		CD3E	0.760644		CDAN1	0.640697		CDK16	6.84297
CD27	0.0234728		CD3EAP	6.96552		CDC123	23.2358		CDK17	0.344616
CD274	0.13801		CD3G	0.150867		CDC14A	0.460347		CDK19	0.290034
CD276	0.546299		CD4	0.0540096		CDC16	4.63415		CDK2	0.261698
CD2AP	2.29525		CD40	0.0387576		CDC20	0.0139838		CDK20	0.0517208
CD2BP2	31.3522		CD40LG	0.0363122		CDC23	1.85375		CDK2AP1	1.53894
CD302	4.597		CD44	1.47482		CDC25A	0.0579223		CDK2AP2	3.11046
CD34	1.16544		CD47	2.00411		CDC25B	0.195133		CDK3	1.24333
CD37	0.153676		CD5	0.0580748		CDC27	2.33009		CDK5	8.87822
CD3D	0.329806		CD52	0.830693		CDC34	94.124		CDK5R1	0.138309
CD3E	0.762277		CD53	0.104436		CDC37	72.5905		CDK5RAP1	19.9853
CD3EAP	6.77063		CD6	0.0626323		CDC37L1	8.39661		CDK5RAP2	2.26768
CD3G	0.244252		CD68	1.0929		CDC40	1.39086		CDK5RAP3	4.27764
CD4	0.0822664		CD69	0.0328749		CDC42	27.7904		CDK6	0.0183524
CD40	0.052348		CD72	1.11896		CDC42BPA	0.810332		CDK7	0.408901
CD40LG	0.016841		CD74	5.29478		CDC42BPB	2.79341		CDK8	0.381534
CD44	1.24705		CD79A	0.0898378		CDC42BPG	0.0324124		CDK9	7.09653
CD47	2.44625		CD79B	0.120197		CDC42EP1	1.41452		CDKAL1	1.19842
CD5	0.092277		CD81	39.7053		CDC42EP3	0.681031		CDKL2	0.184234
CD52	0.956056		CD82	9.02028		CDC42EP4	0.133715		CDKL3	17.3222
CD53	0.0964009		CD83	0.061721		CDC42SE1	1.53377		CDKL4	0.0449937
CD6	0.0158349		CD84	0.0615181		CDC42SE2	1.03222		CDKL5	0.06234
CD68	0.941657		CD86	0.0605596		CDC45	0.122706		CDKN1A	51.6524
CD69	0.0140495		CD8A	0.0504197		CDC5L	10.3286		CDKN1B	8.40399
CD72	0.923997		CD9	4.51627		CDC6	0.0147044		CDKN2AIP	0.805178
CD74	5.86139		CD93	0.451357		CDC7	0.317136		CDKN2AIPNL	50.5075
CD79A	0.0871211		CD96	0.0955176		CDC73	6.21457		CDKN2C	7.36023
CD79B	0.129347		CD99	5.73994		CDCA3	0.0936119		CDKN2D	1.9513
CD81	39.4471		CD99L2	6.48556		CDCA7	0.545832		CDKN3	0.0433495
CD82	7.16597		CDADC1	2.18407		CDCA7L	1.0518		CDNF	2.05099
CD83	0.0467792		CDAN1	0.77734		CDCA8	0.031278		CDO1	0.0770716
CD84	0.0838643		CDC123	18.2847		CDH1	0.116603		CDON	0.0254845
CD86	0.0523113		CDC14A	0.760004		CDH11	0.106402		CDPF1	33.5424
CD8A	0.0274307		CDC16	4.02955		CDH13	8.81567		CDR2L	0.0351412
CD9	2.6424		CDC20	0.0622034		CDH15	2.12036		CDS1	0.025971
CD93	0.354138		CDC23	2.09937		CDH20	0.0105739		CDS2	0.540875
CD96	0.0509519		CDC25A	0.017598		CDH23	0.0250596		CDT1	0.618726
CD99	5.1035		CDC25B	0.260856		CDH3	0.024068		CDV3	13.7093
CD99L2	7.7686		CDC27	2.71326		CDH4	0.0471533		CDX2	1.75233
CDADC1	2.51152		CDC34	70.7279		CDH5	1.13811		CDYL	0.936586
CDAN1	0.812027		CDC37	63.9096		CDHR3	0.218311		CDYL2	0.11876
CDC123	19.8891		CDC37L1	9.3901		CDIP1	7.04124		CEBPG	0.935881
CDC14A	1.08595		CDC40	1.75712		CDIPT	0.817602		CEBPZ	13.5408
CDC16	4.61543		CDC42	20.5141		CDK1	0.0267706		CECR2	0.484772
CDC20	0.0337597		CDC42BPA	0.817811		CDK10	2.0543		CELF1	9.27089
CDC23	3.47487		CDC42BPB	4.45094		CDK12	0.536159		CELF2	1.24889
CDC25A	0.0280022		CDC42BPG	0.0511937		CDK13	1.84192		CELSR2	0.136711
CDC25B	0.328151		CDC42EP1	3.08752		CDK14	0.0458837		CEMIP2	0.478748
CDC27	2.72924		CDC42EP3	1.16667		CDK16	18.1803		CENPB	10.1028
CDC34	73.5482		CDC42EP4	0.405482		CDK17	1.18193		CENPC	0.402449
CDC37	72.5099		CDC42SE1	1.75986		CDK19	0.554701		CENPF	0.0219309
CDC37L1	9.04069		CDC42SE2	0.936383		CDK2	0.435758		CENPH	0.0103044
CDC40	2.52274		CDC45	0.0853986		CDK20	0.120591		CENPI	0.0482235
CDC42	19.7848		CDC5L	8.23214		CDK2AP1	2.49017		CENPJ	0.0917558
CDC42BPA	0.790265		CDC6	0.0149137		CDK2AP2	3.12889		CENPK	0.076836
CDC42BPB	5.14269		CDC7	0.479673		CDK3	1.8554		CENPL	0.0899909
CDC42BPG	0.0372633		CDC73	6.02888		CDK5	5.53051		CENPM	0.0257866
CDC42EP1	3.04928		CDCA2	0.0255322		CDK5R1	0.26455		CENPN	0.0252141
CDC42EP3	1.68331		CDCA3	0.166933		CDK5RAP1	17.3571		CENPP	0.1491
CDC42EP4	0.233008		CDCA7	1.12586		CDK5RAP2	1.5354		CENPQ	0.157502
CDC42SE1	1.0554		CDCA7L	1.42117		CDK5RAP3	9.71899		CENPS	1.17448
CDC42SE2	0.974114		CDCA8	0.0183996		CDK6	0.0163613		CENPT	0.0253321
CDC45	0.167348		CDH1	0.187231		CDK7	0.714773		CENPU	0.1087
CDC5L	10.2949		CDH11	0.173799		CDK8	0.868404		CEP104	2.4992
CDC6	0.016682		CDH13	10.9845		CDK9	9.21885		CEP112	0.446112
CDC7	0.698777		CDH15	3.0675		CDKAL1	4.56216		CEP120	2.53714
CDC73	7.30646		CDH16	0.0109333		CDKL2	0.631232		CEP126	0.0300743
CDCA2	0.0218649		CDH17	0.0260876		CDKL3	16.7011		CEP128	0.0663849
CDCA3	0.188383		CDH19	0.0162858		CDKL4	0.0406274		CEP131	0.944266
CDCA7	1.38856		CDH23	0.0410629		CDKL5	0.0658655		CEP135	0.0169558
CDCA7L	1.58074		CDH24	0.0217765		CDKN1A	17.3831		CEP152	0.0385442
CDCP1	0.0156689		CDH3	0.0207914		CDKN1B	8.79365		CEP162	0.1392
CDH1	0.172081		CDH4	0.104036		CDKN2AIP	1.23515		CEP164	0.141723
CDH11	0.123137		CDH5	1.26711		CDKN2AIPNL	9.81914		CEP170	1.06502
CDH13	15.4265		CDH6	0.0110205		CDKN2C	9.75544		CEP19	0.488047
CDH15	3.66333		CDH7	0.0122846		CDKN2D	3.16908		CEP192	2.44837
CDH16	0.0102012		CDHR3	0.097192		CDKN3	0.0797731		CEP250	1.57667
CDH23	0.0289325		CDIP1	9.35494		CDNF	2.98952		CEP290	0.641514
CDH24	0.0184864		CDIPT	1.02458		CDO1	0.260064		CEP295	2.21742
CDH3	0.0253331		CDK1	0.0238521		CDON	0.104519		CEP350	2.04447
CDH4	0.114179		CDK10	2.83775		CDPF1	47.9547		CEP41	0.367391
CDH5	0.68002		CDK12	0.942818		CDR2L	0.044474		CEP44	1.11617
CDH7	0.0206673		CDK13	2.32038		CDS1	0.0642305		CEP57	0.229757
CDHR3	0.0842299		CDK14	0.0694135		CDS2	1.09666		CEP57L1	4.25997
CDIP1	11.8409		CDK16	13.7618		CDT1	0.234939		CEP63	0.765742
CDIPT	1.30893		CDK17	1.53939		CDV3	16.7304		CEP68	1.17594
CDK1	0.0237931		CDK19	1.06302		CDYL	1.6154		CEP70	0.282406
CDK10	3.19319		CDK2	0.7627		CDYL2	0.264379		CEP76	0.477509
CDK12	1.00685		CDK20	0.219808		CEACAM16	0.0246086		CEP78	0.0183453
CDK13	2.75291		CDK2AP1	2.90751		CEBPG	1.84766		CEP83	7.87352
CDK14	0.0631607		CDK2AP2	3.0002		CEBPZ	16.0581		CEP85	6.40303
CDK16	20.2414		CDK3	2.53529		CECR2	1.26784		CEP85L	1.28973
CDK17	1.15318		CDK5	7.56645		CELF1	8.06434		CEP89	0.597404
CDK19	1.1948		CDK5R1	0.288892		CELF2	2.45144		CEP95	1.75431
CDK2	1.14104		CDK5RAP1	14.841		CELSR2	0.140916		CEP97	0.255309
CDK20	0.188523		CDK5RAP2	2.88566		CEMIP2	1.26982		CEPT1	0.414462
CDK2AP1	3.33046		CDK5RAP3	7.88636		CENPB	14.9043		CERCAM	0.101065
CDK2AP2	3.14688		CDK6	0.0443955		CENPC	0.718893		CERK	0.179815
CDK3	1.86139		CDK7	0.623653		CENPF	0.0286568		CERKL	0.0124234
CDK5	9.06449		CDK8	1.23759		CENPH	0.0677424		CERS2	1.27751
CDK5R1	0.426754		CDK9	9.56337		CENPI	0.0505588		CERS3	0.215294
CDK5RAP1	18.7291		CDKAL1	2.39311		CENPJ	0.130379		CERS4	0.366401
CDK5RAP2	2.83233		CDKL1	0.0246055		CENPK	0.0514214		CERS6	0.0439655
CDK5RAP3	9.40422		CDKL2	0.347492		CENPL	0.0877934		CERT1	6.27116
CDK6	0.0487797		CDKL3	12.4217		CENPM	0.0513995		CES2	0.121914
CDK7	0.748471		CDKL4	0.0204754		CENPN	0.0575197		CETN2	17.1324
CDK8	1.21392		CDKL5	0.173744		CENPP	0.150866		CETN3	3.15456
CDK9	10.2843		CDKN1A	16.7871		CENPQ	0.237125		CFAP100	0.68463
CDKAL1	3.49881		CDKN1B	8.44932		CENPS	1.6352		CFAP126	0.37371
CDKL1	0.0132261		CDKN2AIP	1.10466		CENPT	0.0283641		CFAP20	1.58256
CDKL2	0.217015		CDKN2AIPNL	8.09362		CENPU	0.260294		CFAP298	14.4659
CDKL3	14.8269		CDKN2C	7.88066		CEP104	2.82685		CFAP45	0.0177478
CDKL4	0.0253289		CDKN2D	3.76857		CEP112	0.377011		CFAP52	2.16773
CDKL5	0.237457		CDKN3	0.121548		CEP120	4.21829		CFAP53	1.51651
CDKN1A	12.1925		CDNF	3.97605		CEP126	0.0248849		CFAP65	0.31007
CDKN1B	9.54339		CDO1	0.278096		CEP128	0.0933525		CFAP69	0.0117992
CDKN2AIP	1.91431		CDON	0.224673		CEP131	2.07385		CFAP70	1.0911
CDKN2AIPNL	9.47664		CDPF1	15.0142		CEP135	0.0182638		CFAP97	0.368141
CDKN2C	6.03613		CDR2L	0.119444		CEP152	0.0777158		CFD	2.53398
CDKN2D	4.31966		CDS1	0.316714		CEP162	0.864738		CFDP1	28.3487
CDKN3	0.151749		CDS2	1.57013		CEP164	0.299583		CFL1	20.1973
CDNF	6.21921		CDT1	0.261854		CEP170	0.744363		CFL2	118.247
CDO1	0.277222		CDV3	12.9177		CEP19	0.667331		CFLAR	1.5494
CDON	0.364263		CDX2	0.0142253		CEP192	2.00951		CFP	0.123861
CDPF1	19.1924		CDYL	3.02363		CEP250	2.71645		CGGBP1	14.9155
CDR2L	0.0568455		CDYL2	0.43224		CEP290	0.533589		CGNL1	0.0835277
CDS1	0.285124		CEACAM16	0.0817291		CEP295	1.67119		CGREF1	1.3727
CDS2	2.16134		CEACAM20	0.0152452		CEP350	1.98618		CGRRF1	2.4668
CDT1	0.18396		CEBPG	2.40834		CEP41	0.59462		CH25H	0.0369746
CDV3	16.6911		CEBPZ	12.8144		CEP44	0.806171		CHAC1	0.0148489
CDYL	3.28949		CECR2	1.47626		CEP55	0.0151415		CHAC2	0.552698
CDYL2	0.400886		CELA1	0.0223612		CEP57	0.358507		CHAD	1.98431
CEACAM16	0.0349901		CELF1	8.35162		CEP57L1	2.44554		CHAF1A	1.0692
CEACAM20	0.0578472		CELF2	2.82325		CEP63	1.10414		CHAF1B	0.0105148
CEBPG	2.04371		CELSR1	0.0110296		CEP68	0.490505		CHAMP1	4.6866
CEBPZ	12.4609		CELSR2	0.326272		CEP70	0.42452		CHCHD1	33.1902
CECR2	2.16078		CEMIP2	1.53279		CEP76	2.47825		CHCHD10	100.006
CELA1	0.0528061		CENPB	13.9277		CEP78	0.0772247		CHCHD3	61.8058
CELF1	9.12586		CENPC	0.983446		CEP83	8.79615		CHCHD4	6.45889
CELF2	2.31044		CENPF	0.155712		CEP85	8.29267		CHCHD5	10.9138
CELSR2	0.534896		CENPH	0.0560009		CEP85L	1.74628		CHCHD7	21.9171
CEMIP2	2.25913		CENPI	0.140867		CEP89	0.365082		CHD1	2.28385
CENPB	15.6071		CENPJ	0.204937		CEP95	2.41633		CHD1L	5.82666
CENPC	1.03885		CENPK	0.0342868		CEP97	0.363789		CHD3	1.40572
CENPF	0.109763		CENPL	0.0468142		CEPT1	0.820552		CHD4	8.39417
CENPH	0.0334867		CENPM	0.0120392		CERCAM	0.192977		CHD6	0.202874
CENPI	0.238453		CENPN	0.044558		CERK	0.150154		CHD7	2.45193
CENPJ	0.15049		CENPP	0.158445		CERS2	2.98954		CHD8	1.07438
CENPK	0.0337394		CENPQ	0.168868		CERS3	0.271239		CHD9	0.760341
CENPL	0.150656		CENPS	1.79597		CERS4	0.0658958		CHDH	0.0278522
CENPM	0.0777958		CENPT	0.0462606		CERS6	0.0368035		CHEK1	0.0324219
CENPN	0.0387836		CENPU	0.277797		CERT1	7.50446		CHEK2	0.0280744
CENPP	0.105974		CEP104	2.94357		CES2	0.0290191		CHERP	1.91436
CENPQ	0.248324		CEP112	0.61167		CETN2	24.1507		CHFR	1.74682
CENPS	1.61958		CEP120	5.89046		CETN3	9.08166		CHGA	0.061936
CENPT	0.0518865		CEP126	0.0306901		CFAP100	0.551216		CHI3L1	5.35278
CENPU	0.287853		CEP128	0.126165		CFAP126	3.58026		CHIC1	0.039704
CEP104	3.68165		CEP131	2.61492		CFAP20	2.51326		CHIC2	0.595432
CEP112	0.912573		CEP135	0.0654921		CFAP298	16.8399		CHKA	0.138484
CEP120	8.00146		CEP152	0.0651757		CFAP300	0.0209485		CHM	0.300975
CEP126	0.034099		CEP162	0.372095		CFAP45	0.0249241		CHML	0.0946532
CEP128	0.194561		CEP164	0.434813		CFAP52	0.863913		CHMP1A	16.018
CEP131	2.81866		CEP170	0.697155		CFAP53	1.71774		CHMP2A	45.8585
CEP135	0.034735		CEP19	0.771789		CFAP58	0.0191043		CHMP2B	0.617239
CEP152	0.072101		CEP192	2.04336		CFAP61	0.0177614		CHMP4B	82.436
CEP162	0.321184		CEP250	3.25996		CFAP70	1.10521		CHMP4C	0.0121335
CEP164	0.459913		CEP290	0.657484		CFAP97	0.66644		CHMP6	21.6108
CEP170	0.906724		CEP295	2.25735		CFD	3.02406		CHMP7	6.16384
CEP19	1.22683		CEP350	2.58499		CFDP1	41.2221		CHN1	0.0650108
CEP192	2.6896		CEP41	0.687276		CFL1	18.7542		CHORDC1	3.5995
CEP250	3.65504		CEP44	0.863945		CFL2	124.336		CHP1	2.24113
CEP290	0.831425		CEP55	0.024848		CFLAR	3.36717		CHP2	0.0332705
CEP295	2.53133		CEP57	0.453958		CFP	0.179216		CHPF	0.505158
CEP350	2.96443		CEP57L1	3.54245		CGGBP1	2.93747		CHPF2	0.324422
CEP41	0.942087		CEP63	1.28705		CGNL1	0.096986		CHPT1	34.817
CEP44	1.08079		CEP68	1.25297		CGREF1	2.4936		CHRD	0.0681859
CEP57	0.526841		CEP70	0.56119		CGRRF1	0.440977		CHRDL1	0.145678
CEP57L1	4.19133		CEP72	0.0135087		CH25H	0.0784907		CHRDL2	0.230635
CEP63	1.72264		CEP76	1.41181		CHAC1	0.1641		CHRNA1	0.882587
CEP68	1.81615		CEP78	0.0932567		CHAC2	0.704594		CHRNA4	0.0109079
CEP70	0.750769		CEP83	9.38542		CHAD	0.214267		CHRNA6	0.0101587
CEP72	0.0244551		CEP85	9.73132		CHAF1A	0.514003		CHRNB1	7.93495
CEP76	1.69845		CEP85L	2.3808		CHAF1B	0.0822077		CHRNB4	0.0151462
CEP78	0.0582986		CEP89	0.388028		CHAMP1	3.10898		CHRND	0.342902
CEP83	9.36893		CEP95	2.3147		CHCHD1	47.2406		CHRNE	5.39648
CEP85	12.0255		CEP97	0.703614		CHCHD10	108.211		CHRNG	0.0137812
CEP85L	3.33486		CEPT1	0.947479		CHCHD3	77.5598		CHST1	0.063622
CEP89	0.400631		CERCAM	0.357279		CHCHD4	5.75536		CHST10	1.03598
CEP95	2.04087		CERK	0.418511		CHCHD5	27.622		CHST12	0.750779
CEP97	1.20841		CERKL	0.0345713		CHCHD7	41.8176		CHST14	0.0777373
CEPT1	1.19509		CERS2	3.36778		CHD1	1.75317		CHST15	0.0271771
CERCAM	0.278428		CERS3	0.461861		CHD1L	3.96361		CHST2	0.0155718
CERK	0.209715		CERS4	0.0817251		CHD3	1.3822		CHST7	0.0176002
CERKL	0.0159218		CERS6	0.0822002		CHD4	9.71464		CHSY1	0.301828
CERS2	2.47614		CERT1	6.30366		CHD6	0.276074		CHSY3	0.0314598
CERS3	0.63913		CES2	0.163863		CHD7	2.89271		CHTF18	0.0246319
CERS4	0.0663075		CETN2	19.9681		CHD8	1.28276		CHTF8	1.01744
CERS6	0.2356		CETN3	6.48236		CHD9	1.49712		CHTOP	102.03
CERT1	7.21489		CFAP100	1.14736		CHDH	0.0345881		CHUK	4.81377
CES2	0.126888		CFAP126	0.406143		CHEK1	0.0294735		CHURC1	5.10846
CETN2	21.411		CFAP157	0.0169157		CHEK2	0.0655872		CIAO1	1.91287
CETN3	7.61608		CFAP20	2.89602		CHERP	3.52753		CIAO2B	26.5942
CFAP100	0.818271		CFAP298	14.8635		CHFR	1.13705		CIAO3	5.5753
CFAP126	0.353165		CFAP300	0.0153693		CHGA	0.119219		CIAPIN1	5.26583
CFAP157	0.0129352		CFAP44	0.0202225		CHI3L1	4.01037		CIART	2.18679
CFAP20	2.83665		CFAP45	0.0496174		CHIC1	0.05393		CIB1	2.11502
CFAP298	12.4353		CFAP52	0.809219		CHIC2	1.00694		CIB2	43.5995
CFAP44	0.0123401		CFAP53	1.14899		CHKA	0.311668		CIB4	0.0115139
CFAP45	0.0268557		CFAP58	0.0274084		CHL1	0.0214121		CIC	1.50177
CFAP52	0.748152		CFAP61	0.0293767		CHM	0.294273		CIDEA	0.164861
CFAP53	1.19542		CFAP69	0.0640477		CHML	0.050477		CIDEB	0.0115624
CFAP58	0.0260717		CFAP70	2.04797		CHMP1A	22.6837		CIDEC	0.218212
CFAP61	0.0186216		CFAP97	0.813324		CHMP2A	52.3269		CIITA	0.0501063
CFAP69	0.0570822		CFD	5.57001		CHMP2B	1.52209		CILK1	0.185432
CFAP70	1.90383		CFDP1	26.9602		CHMP4B	52.9473		CILP	23.1512
CFAP97	0.878249		CFL1	15.5602		CHMP4C	0.0354525		CINP	4.19574
CFD	4.83876		CFL2	81.0257		CHMP6	11.9176		CIP2A	0.392002
CFDP1	26.8404		CFLAR	2.50274		CHMP7	6.47898		CIPC	25.0877
CFL1	15.8864		CFP	0.178193		CHN1	0.135194		CIRBP	3.98519
CFL2	100.711		CGGBP1	4.78872		CHODL	0.0215132		CISD1	61.1066
CFLAR	2.96499		CGNL1	0.327477		CHORDC1	4.49999		CISD2	1.12577
CFP	0.227004		CGREF1	2.95868		CHP1	4.16597		CISD3	21.3622
CGGBP1	5.35142		CGRRF1	0.682605		CHP2	0.324664		CISH	15.2749
CGNL1	0.392549		CH25H	0.0457441		CHPF	0.694244		CITED1	0.266744
CGREF1	3.20728		CHAC1	1.0046		CHPF2	0.433363		CITED2	2.9312
CGRRF1	0.729752		CHAC2	0.618887		CHPT1	44.3787		CITED4	0.0272945
CHAC1	0.569946		CHAD	0.97554		CHRD	0.0639436		CIZ1	2.71201
CHAC2	0.693208		CHAF1A	0.659104		CHRDL1	0.239038		CKAP2	0.01347
CHAD	1.42489		CHAF1B	0.0806883		CHRDL2	0.0689205		CKAP2L	0.0247151
CHAF1A	0.761147		CHAMP1	4.02689		CHRM2	0.0200491		CKAP4	0.260842
CHAF1B	0.0371578		CHCHD1	24.139		CHRNA1	0.936196		CKAP5	2.3454
CHAMP1	4.13007		CHCHD10	41.3137		CHRNA4	0.0101333		CKLF	0.0144503
CHCHD1	30.841		CHCHD3	51.2446		CHRNA6	0.0143767		CKM	13011.8
CHCHD10	54.3511		CHCHD4	3.31075		CHRNB1	5.89018		CKMT2	472.968
CHCHD3	71.487		CHCHD5	14.6958		CHRND	2.43531		CKS1B	1.20394
CHCHD4	4.00125		CHCHD7	45.2874		CHRNE	7.06959		CKS2	0.0318262
CHCHD5	14.7976		CHD1	2.53715		CHRNG	0.0783605		CLASP1	0.764454
CHCHD7	36.5621		CHD1L	8.80379		CHST1	0.0781662		CLASRP	2.18369
CHD1	2.81203		CHD3	1.98797		CHST10	1.40003		CLCC1	1.28633
CHD1L	6.45415		CHD4	10.3111		CHST11	0.0166552		CLCN1	5.53308
CHD3	1.78713		CHD6	0.461246		CHST12	1.03728		CLCN2	0.0189075
CHD4	12.4287		CHD7	4.32495		CHST14	0.167816		CLCN3	3.06597
CHD6	0.535748		CHD8	1.69619		CHST15	0.106534		CLCN4	5.12092
CHD7	2.78974		CHD9	1.18082		CHST2	0.0737068		CLCN5	0.883263
CHD8	1.95719		CHDH	0.0190259		CHST7	1.8719		CLCN6	1.33749
CHD9	1.44778		CHEK1	0.0324519		CHSY1	0.768243		CLCN7	2.51459
CHDH	0.0118844		CHEK2	0.0755807		CHSY3	0.0218106		CLDN1	0.0118598
CHEK1	0.0319065		CHERP	2.45528		CHTF18	0.0411213		CLDN12	0.127457
CHEK2	0.0588002		CHFR	1.05449		CHTF8	1.93396		CLDN15	0.0623918
CHERP	2.833		CHGA	0.19095		CHTOP	58.4346		CLDN6	0.100885
CHFR	1.13706		CHI3L1	3.96051		CHUK	4.10855		CLDN7	0.0558915
CHGA	0.188056		CHIC1	0.0624789		CHURC1	3.10549		CLDND1	5.44438
CHI3L1	2.79618		CHIC2	1.37574		CIAO1	1.06756		CLEC10A	0.0338221
CHIC1	0.0737988		CHKA	0.364867		CIAO2B	17.132		CLEC14A	0.260374
CHIC2	1.81448		CHL1	0.0141391		CIAO3	6.27335		CLEC16A	0.478334
CHKA	0.276726		CHM	0.697156		CIAPIN1	3.5818		CLEC2L	0.0129445
CHM	0.961249		CHML	0.207162		CIART	3.81593		CLEC3B	16.6
CHML	0.273129		CHMP1A	10.4074		CIB1	1.3494		CLEC4A	0.113171
CHMP1A	13.8085		CHMP2A	34.0898		CIB2	25.9158		CLEC4E	0.0236082
CHMP2A	28.4275		CHMP2B	2.23549		CIB3	3.49769		CLEC7A	0.0248528
CHMP2B	3.01729		CHMP4B	41.0425		CIB4	0.0127828		CLEC9A	0.0177061
CHMP4B	37.1225		CHMP4C	0.0365652		CIC	1.48928		CLGN	0.306981
CHMP4C	0.0114706		CHMP6	13.4807		CIDEA	0.0951924		CLHC1	0.146155
CHMP6	15.0765		CHMP7	6.69844		CIDEC	0.145842		CLIC1	1.27448
CHMP7	9.30537		CHN1	0.18588		CIITA	0.0167202		CLIC2	0.345986
CHN1	0.174692		CHODL	0.0221793		CILK1	0.26483		CLIC4	0.700762
CHODL	0.0581341		CHORDC1	4.69086		CILP	10.1867		CLIC5	16.928
CHORDC1	6.40522		CHP1	3.97577		CINP	4.40319		CLINT1	7.11474
CHP1	4.64795		CHP2	0.500369		CIP2A	0.604446		CLIP1	27.8606
CHP2	0.207739		CHPF	1.1695		CIPC	6.51518		CLIP2	0.0495478
CHPF	1.46943		CHPF2	0.595821		CIRBP	10.6557		CLIP3	0.0867899
CHPF2	0.667079		CHPT1	24.5771		CISD1	45.449		CLIP4	3.62771
CHPT1	26.7421		CHRD	0.143645		CISD2	1.62519		CLK1	15.3422
CHRD	0.107034		CHRDL1	0.411996		CISD3	42.7701		CLK2	5.03946
CHRDL1	0.328145		CHRDL2	0.463234		CISH	8.35683		CLK3	6.2382
CHRDL2	0.489958		CHRNA1	1.14953		CITED1	0.392786		CLK4	7.20278
CHRNA1	2.25893		CHRNA9	0.0180463		CITED2	4.61818		CLMN	0.15306
CHRNA9	0.0345103		CHRNB1	5.73695		CITED4	0.0969813		CLMP	0.0192537
CHRNB1	5.33886		CHRND	1.13699		CIZ1	3.04802		CLN6	0.344579
CHRND	2.5248		CHRNE	10.8745		CKAP2L	0.041824		CLNK	0.0138108
CHRNE	8.95363		CHRNG	0.0791135		CKAP4	0.983472		CLOCK	0.0862433
CHRNG	0.0865609		CHST1	0.127363		CKAP5	3.99985		CLP1	0.685226
CHST1	0.129472		CHST10	2.19373		CKM	11980.4		CLPB	1.52792
CHST10	3.12921		CHST12	1.37692		CKMT2	443.044		CLPP	32.7841
CHST11	0.0156725		CHST14	0.200107		CKS1B	1.84472		CLPTM1	18.1191
CHST12	1.75362		CHST15	0.121597		CKS2	0.088698		CLPTM1L	0.772057
CHST14	0.211717		CHST2	0.179987		CLASP1	1.896		CLPX	7.93399
CHST15	0.0643113		CHST7	0.128689		CLASRP	3.11221		CLSTN1	2.17845
CHST2	0.123572		CHSY1	0.71709		CLCC1	1.92193		CLSTN2	0.0989712
CHST7	0.0565501		CHSY3	0.0592154		CLCF1	0.0328502		CLTA	27.5865
CHSY1	0.714521		CHTF18	0.0611506		CLCN1	6.13307		CLTB	100.509
CHSY3	0.0194542		CHTF8	2.61229		CLCN2	0.0251385		CLTC	6.99941
CHTF18	0.0639715		CHTOP	46.7385		CLCN3	5.51506		CLUAP1	0.388309
CHTF8	3.37009		CHUK	5.04239		CLCN4	4.6706		CLUH	8.22382
CHTOP	46.3608		CHURC1	3.1564		CLCN5	0.193688		CLYBL	2.5251
CHUK	6.32543		CIAO1	2.03329		CLCN6	0.617545		CMAS	6.3488
CHURC1	3.14649		CIAO2B	17.055		CLCN7	1.36384		CMBL	86.1039
CIAO1	2.92983		CIAO3	5.73106		CLDN1	0.032866		CMC1	2.09049
CIAO2B	16.9284		CIAPIN1	2.68597		CLDN10	0.0394587		CMC2	11.247
CIAO3	6.73159		CIART	7.32457		CLDN12	0.208869		CMC4	0.718103
CIAPIN1	3.36431		CIB1	1.4944		CLDN14	0.0112836		CMIP	0.0892149
CIART	6.98092		CIB2	31.1859		CLDN15	0.029292		CMKLR1	0.0265641
CIB1	1.55535		CIB4	0.0760709		CLDN20	0.010915		CMPK1	2.44077
CIB2	18.3		CIC	2.17736		CLDN6	0.240215		CMSS1	9.21924
CIB4	0.0489393		CIDEA	0.0518857		CLDN7	0.0317192		CMTM3	0.0806279
CIC	2.57359		CIDEB	0.018859		CLDND1	7.84994		CMTM6	0.160135
CIDEA	0.176351		CIDEC	0.188469		CLEC10A	0.0331098		CMTM7	0.0963334
CIDEC	0.260627		CIITA	0.0615813		CLEC14A	0.484849		CMTM8	0.146466
CIITA	0.0655182		CILK1	0.427184		CLEC16A	0.844751		CMTR1	1.94307
CILK1	0.643815		CILP	14.8204		CLEC1A	0.212174		CMTR2	0.103382
CILP	15.4827		CINP	3.33743		CLEC2L	0.0431132		CMYA5	171.934
CINP	3.2516		CIP2A	0.679153		CLEC3B	12.764		CNBD2	0.0202894
CIP2A	0.835095		CIPC	8.265		CLEC4A	0.359005		CNBP	199.05
CIPC	8.11786		CIRBP	6.6648		CLEC4D	0.0335101		CNDP2	0.383302
CIRBP	5.76158		CISD1	31.1721		CLEC4E	0.0221883		CNEP1R1	0.700832
CISD1	37.1974		CISD2	1.41279		CLEC4G	0.0308517		CNIH1	7.22913
CISD2	1.62582		CISD3	14.9684		CLEC5A	0.0278524		CNIH4	1.68847
CISD3	16.0842		CISH	5.4051		CLEC7A	0.0404784		CNKSR1	0.9489
CISH	5.49396		CITED1	1.10694		CLGN	0.598586		CNKSR2	0.167902
CIT	0.0101006		CITED2	6.4666		CLHC1	0.113919		CNMD	2.96837
CITED1	1.04529		CITED4	0.137304		CLIC1	2.7237		CNN1	0.213212
CITED2	3.23198		CIZ1	3.47049		CLIC2	1.1566		CNN2	0.298835
CITED4	0.0644838		CKAP2	0.0716213		CLIC4	1.38798		CNNM1	2.20744
CIZ1	3.03825		CKAP2L	0.0477361		CLIC5	13.1535		CNNM2	0.020468
CKAP2	0.0613241		CKAP4	1.47118		CLINT1	9.79385		CNNM4	0.575086
CKAP2L	0.0598658		CKAP5	5.10411		CLIP1	31.4811		CNOT1	3.098
CKAP4	1.78353		CKM	18033.4		CLIP2	0.103045		CNOT10	0.749144
CKAP5	5.96248		CKMT2	235.923		CLIP3	0.169893		CNOT11	3.98148
CKLF	0.0149851		CKS1B	1.62493		CLIP4	17.7156		CNOT2	3.05739
CKM	19916.7		CLASP1	2.52737		CLK1	17.58		CNOT4	1.70232
CKMT2	388.823		CLASRP	2.20628		CLK2	7.56521		CNOT6	1.53326
CKS1B	2.99183		CLCC1	2.90528		CLK3	6.98265		CNOT6L	0.272961
CKS2	0.113722		CLCF1	0.0645952		CLK4	11.8989		CNOT7	20.642
CLASP1	3.62122		CLCN1	8.66442		CLMN	0.15288		CNOT8	1.71583
CLASRP	2.18869		CLCN2	0.0616844		CLMP	0.108505		CNOT9	1.76701
CLCC1	4.43664		CLCN3	3.50681		CLN6	0.403861		CNP	0.582582
CLCF1	0.0228902		CLCN4	4.46651		CLNK	0.0180722		CNPPD1	3.34775
CLCN1	10.1961		CLCN5	0.337682		CLOCK	0.139329		CNPY2	16.4291
CLCN2	0.0488579		CLCN6	1.09581		CLP1	1.48594		CNPY3	1.42223
CLCN3	3.53176		CLCN7	2.29923		CLPB	4.16131		CNPY4	0.535629
CLCN4	6.59483		CLDN10	0.0384044		CLPP	30.5086		CNRIP1	0.38493
CLCN5	0.355069		CLDN12	0.246637		CLPTM1	15.777		CNST	0.741066
CLCN6	1.72008		CLDN15	0.0788647		CLPTM1L	1.6416		CNTD2	0.0150041
CLCN7	2.77265		CLDN19	0.0205956		CLPX	16.4528		CNTF	0.0125714
CLDN1	0.0915959		CLDN3	0.0206242		CLSTN1	2.92866		CNTFR	2.8643
CLDN10	0.0364956		CLDN6	0.512347		CLSTN2	0.0822353		CNTLN	0.277819
CLDN12	0.435633		CLDN7	0.0479893		CLTA	22.0651		CNTN1	0.0185033
CLDN15	0.0354274		CLDND1	7.43998		CLTB	103.508		CNTN3	0.0244206
CLDN20	0.0108203		CLEC14A	1.10068		CLTC	10.0898		CNTNAP1	0.169503
CLDN6	0.454189		CLEC16A	0.949454		CLUAP1	0.479956		CNTROB	0.786415
CLDND1	6.81954		CLEC1A	0.194891		CLUH	11.285		COA4	9.65179
CLEC10A	0.0582677		CLEC3B	20.2682		CLVS2	0.011162		COA5	13.0547
CLEC14A	0.761055		CLEC4A	0.134443		CLYBL	3.78073		COA7	0.759914
CLEC16A	1.57165		CLEC4D	0.0124527		CMAS	8.78734		COA8	18.2513
CLEC1A	0.102291		CLEC4E	0.0125112		CMBL	61.5749		COASY	1.20518
CLEC2L	0.0391278		CLEC4G	0.0358986		CMC1	4.07322		COBL	9.73079
CLEC3B	14.3729		CLEC5A	0.017238		CMC2	12.3677		COBLL1	0.0575551
CLEC4A	0.145215		CLEC7A	0.0431956		CMC4	10.8059		COG1	11.8182
CLEC4D	0.0109295		CLEC9A	0.0240655		CMIP	0.268423		COG2	1.4919
CLEC4E	0.0589313		CLGN	1.14785		CMKLR1	0.0449443		COG3	0.287995
CLEC4G	0.0169926		CLHC1	0.185283		CMPK1	4.70555		COG4	2.74895
CLEC7A	0.0428622		CLIC1	2.80492		CMSS1	12.3081		COG5	0.627331
CLEC9A	0.0382654		CLIC2	1.26309		CMTM3	0.188557		COG6	0.595177
CLGN	0.772055		CLIC4	2.08242		CMTM5	0.014277		COG7	0.945593
CLHC1	0.204828		CLIC5	10.8159		CMTM6	0.227878		COIL	4.21189
CLIC1	2.61424		CLINT1	10.3755		CMTM7	0.134828		COL11A2	0.228901
CLIC2	1.00947		CLIP1	28.2489		CMTM8	0.704511		COL12A1	0.237437
CLIC4	2.00322		CLIP2	0.163348		CMTR1	2.50795		COL13A1	0.0351458
CLIC5	10.7347		CLIP3	0.381844		CMTR2	0.252351		COL14A1	0.058967
CLINT1	13.5852		CLIP4	8.63059		CMYA5	145.343		COL15A1	0.258537
CLIP1	26.4217		CLK1	19.0479		CNBD2	0.0199298		COL16A1	0.0862953
CLIP2	0.186922		CLK2	6.3143		CNBP	152.149		COL18A1	0.181676
CLIP3	0.32248		CLK3	7.01952		CNDP2	0.889014		COL1A1	0.274758
CLIP4	16.3039		CLK4	10.2615		CNEP1R1	1.31256		COL1A2	0.795571
CLK1	20.6523		CLMN	0.287468		CNGA1	0.013679		COL21A1	0.020576
CLK2	5.20375		CLMP	0.110746		CNIH1	4.15295		COL22A1	0.0264876
CLK3	8.74385		CLN6	0.927778		CNIH4	2.23349		COL23A1	0.458164
CLK4	10.7444		CLNK	0.0129162		CNKSR1	1.3068		COL27A1	0.0484081
CLMN	0.135409		CLOCK	0.24981		CNKSR2	0.626115		COL3A1	1.26282
CLMP	0.130849		CLP1	1.36326		CNMD	2.44313		COL4A1	2.28278
CLN6	1.09287		CLPB	3.28215		CNN1	1.24233		COL4A2	2.11467
CLOCK	0.340069		CLPP	25.985		CNN2	0.812618		COL4A5	0.0536685
CLP1	1.68368		CLPTM1	17.0604		CNNM2	0.0582003		COL4A6	0.064554
CLPB	3.42628		CLPTM1L	1.90673		CNNM4	0.559144		COL5A1	0.105081
CLPP	30.7148		CLPX	10.8329		CNOT1	4.08242		COL5A2	0.214379
CLPTM1	19.0204		CLRN2	0.0114373		CNOT10	1.06606		COL5A3	0.262149
CLPTM1L	1.95436		CLRN3	0.0112442		CNOT11	2.22245		COL6A2	1.36123
CLPX	17.6485		CLSTN1	4.46002		CNOT2	4.7673		COL6A3	0.198963
CLSPN	0.016239		CLSTN2	0.237903		CNOT4	2.52681		COL6A6	0.0105716
CLSTN1	5.55364		CLTA	20.6342		CNOT6	1.62889		COL8A1	0.0689002
CLSTN2	0.404267		CLTB	46.7141		CNOT6L	0.39625		COLEC10	0.0347524
CLSTN3	0.0210725		CLTC	10.4779		CNOT7	17.0902		COLEC11	0.0175211
CLTA	18.7314		CLUAP1	0.507534		CNOT8	2.58508		COLEC12	0.123037
CLTB	48.3676		CLUH	8.86595		CNOT9	4.25507		COLGALT1	0.268235
CLTC	11.6157		CLYBL	4.6965		CNP	0.697949		COLGALT2	0.070695
CLUAP1	0.483077		CMAS	6.8414		CNPPD1	2.47794		COLQ	0.145958
CLUH	15.7565		CMBL	55.3081		CNPY2	14.8859		COMMD1	5.56644
CLYBL	5.57719		CMC1	3.69426		CNPY3	2.50901		COMMD10	2.62307
CMAS	8.55272		CMC2	3.63177		CNPY4	1.14141		COMMD2	5.37267
CMBL	59.5409		CMC4	1.63099		CNRIP1	1.70205		COMMD3	14.1886
CMC1	3.20892		CMIP	0.421112		CNST	0.96289		COMMD4	26.5042
CMC2	3.31797		CMKLR1	0.136911		CNTF	0.0350357		COMMD5	1.08652
CMC4	0.926612		CMPK1	4.90614		CNTFR	4.52316		COMMD6	15.4069
CMIP	0.263882		CMSS1	9.7049		CNTLN	0.395952		COMMD8	4.63107
CMKLR1	0.0663076		CMTM3	0.418553		CNTN1	0.0461909		COMMD9	2.51503
CMPK1	6.05919		CMTM4	0.0148245		CNTN3	0.0742269		COMP	0.0131203
CMSS1	10.2931		CMTM5	0.0145412		CNTNAP1	0.083137		COP1	8.38486
CMTM3	0.325769		CMTM6	0.403064		CNTROB	0.672018		COPA	8.46048
CMTM5	0.0130108		CMTM7	0.0433314		COA4	2.65639		COPB1	6.29721
CMTM6	0.563427		CMTM8	0.775238		COA5	16.4856		COPG1	21.7846
CMTM7	0.107618		CMTR1	3.0042		COA7	2.88075		COPG2	0.92224
CMTM8	0.287912		CMTR2	0.253772		COA8	26.6512		COPRS	0.133233
CMTR1	3.65939		CMYA5	175.155		COASY	1.39245		COPS2	28.1688
CMTR2	0.410602		CNBD2	0.0464726		COBL	8.17598		COPS3	26.6833
CMYA5	186.398		CNBP	97.0635		COBLL1	0.192914		COPS4	54.1022
CNBD2	0.0445766		CNDP2	1.12486		COG1	10.5626		COPS5	39.6625
CNBP	125.591		CNEP1R1	1.4061		COG2	2.02454		COPS6	64.856
CNDP2	1.38139		CNGA2	0.0236212		COG3	0.646902		COPS7A	29.3843
CNEP1R1	1.85959		CNIH1	5.19627		COG4	6.40496		COPS7B	1.34287
CNIH1	7.85409		CNIH4	3.67015		COG5	0.87589		COPS8	10.9773
CNIH4	3.39369		CNKSR1	2.51471		COG6	1.15047		COPZ1	9.5224
CNKSR1	2.43761		CNKSR2	0.622463		COG7	2.30131		COPZ2	2.45043
CNKSR2	0.629137		CNMD	2.04446		COIL	4.36196		COQ10A	35.1014
CNMD	2.43659		CNN1	1.35587		COL11A2	0.426389		COQ10B	0.997134
CNN1	1.18914		CNN2	1.011		COL12A1	0.147166		COQ2	5.75496
CNN2	1.00387		CNNM2	0.0913326		COL13A1	0.017611		COQ3	36.9321
CNNM2	0.0816193		CNNM4	1.29894		COL14A1	0.0895686		COQ4	11.1242
CNNM4	1.33747		CNOT1	4.49772		COL15A1	0.550025		COQ5	6.88702
CNOT1	5.15178		CNOT10	1.33857		COL16A1	0.170209		COQ6	12.185
CNOT10	2.00466		CNOT11	2.48585		COL18A1	0.135994		COQ7	16.6425
CNOT11	2.41506		CNOT2	4.78852		COL1A1	0.367123		COQ8A	193.911
CNOT2	4.97089		CNOT4	3.3822		COL1A2	1.32559		COQ8B	0.370948
CNOT4	3.98399		CNOT6	0.815192		COL20A1	0.0151765		COQ9	94.8005
CNOT6	0.818179		CNOT6L	0.621812		COL21A1	0.0381591		CORO1A	0.610121
CNOT6L	0.673861		CNOT7	11.1111		COL22A1	0.0425349		CORO1B	0.309255
CNOT7	13.7711		CNOT8	3.11407		COL23A1	0.338012		CORO1C	0.486553
CNOT8	3.91084		CNOT9	3.21356		COL27A1	0.0992315		CORO2B	0.120469
CNOT9	3.9557		CNP	1.52749		COL3A1	2.49751		CORO6	51.6964
CNP	1.67098		CNPPD1	3.99105		COL4A1	3.99954		COTL1	0.615088
CNPPD1	4.8663		CNPY2	11.0015		COL4A2	1.42605		COX1	13830.9
CNPY2	10.1501		CNPY3	3.05412		COL4A5	0.0468362		COX10	4.6494
CNPY3	2.95291		CNPY4	1.31262		COL4A6	0.431925		COX11	20.648
CNPY4	1.49449		CNR1	0.0142601		COL5A1	0.18469		COX14	26.5672
CNRIP1	1.81441		CNRIP1	1.99852		COL5A2	0.273536		COX15	4.82661
CNST	2.20294		CNST	1.58634		COL5A3	0.389254		COX16	15.8671
CNTF	0.0548691		CNTF	0.112071		COL6A2	2.29239		COX18	0.320159
CNTFR	8.00322		CNTFR	4.73099		COL6A3	0.276156		COX2	3360.85
CNTLN	0.73899		CNTLN	0.75291		COL6A6	0.0219015		COX20	27.8564
CNTN1	0.04453		CNTN1	0.051827		COL8A1	0.102456		COX3	12262.2
CNTN3	0.0619059		CNTN3	0.0951552		COLEC10	0.226862		COX4I1	1341.46
CNTNAP1	0.33801		CNTN4	0.0145714		COLEC12	0.329021		COX4I2	0.374889
CNTROB	1.26324		CNTNAP1	0.328153		COLGALT1	0.485445		COX5A	331.197
COA4	2.44264		CNTROB	1.16922		COLGALT2	0.131443		COX5B	815.196
COA5	8.09313		COA4	3.03167		COLQ	0.145808		COX6A1	3.41918
COA7	1.54187		COA5	6.08046		COMMD1	4.46238		COX6A2	713.883
COA8	19.7079		COA7	1.33954		COMMD10	7.12626		COX6B1	382.637
COASY	2.68679		COA8	18.258		COMMD2	9.48312		COX7A1	766.479
COBL	8.37407		COASY	2.38084		COMMD3	11.2832		COX8A	24.824
COBLL1	0.152957		COBL	8.11631		COMMD4	18.193		CPD	0.274773
COG1	9.94753		COBLL1	0.330137		COMMD5	1.25749		CPE	0.0886264
COG2	2.81632		COCH	0.0171522		COMMD6	13.3369		CPEB3	7.24334
COG3	0.836073		COG1	10.6431		COMMD8	1.48706		CPEB4	9.97018
COG4	6.9841		COG2	1.74099		COMMD9	3.39487		CPED1	0.255985
COG5	1.65449		COG3	0.909594		COMP	0.0708658		CPLANE1	0.114242
COG6	2.33696		COG4	5.98068		COP1	7.46555		CPLANE2	0.0396776
COG7	2.70679		COG5	1.36788		COPA	12.007		CPM	0.0104885
COIL	5.30468		COG6	1.44475		COPB1	7.66951		CPNE2	1.08549
COL11A1	0.0345305		COG7	2.19971		COPG1	20.5513		CPNE3	1.35185
COL11A2	0.645961		COIL	4.08966		COPG2	1.98561		CPNE8	0.0235188
COL12A1	0.189392		COL11A1	0.0150846		COPRS	0.318131		CPNE9	0.100101
COL13A1	0.0524961		COL11A2	0.417335		COPS2	13.6394		CPOX	1.60498
COL14A1	0.290158		COL12A1	0.26019		COPS3	32.678		CPPED1	0.207924
COL15A1	1.09823		COL13A1	0.06366		COPS4	68.9037		CPQ	0.151159
COL16A1	0.224467		COL14A1	0.226606		COPS5	46.7543		CPSF2	1.18444
COL17A1	0.0231612		COL15A1	0.908264		COPS6	71.8023		CPSF3	3.39128
COL18A1	0.593897		COL16A1	0.21557		COPS7A	19.8407		CPSF4	0.880454
COL1A1	4.91906		COL18A1	0.394916		COPS7B	2.21701		CPSF6	3.02708
COL1A2	5.61449		COL1A1	1.93879		COPS8	10.3786		CPSF7	2.29184
COL20A1	0.0201581		COL1A2	3.01763		COPZ1	8.75987		CPT1A	0.335904
COL21A1	0.1215		COL20A1	0.0240748		COPZ2	3.57967		CPT1B	5.44739
COL22A1	0.121147		COL21A1	0.0818048		COQ10A	38.2145		CPT2	1.74787
COL23A1	1.25257		COL22A1	0.130341		COQ10B	2.44202		CPTP	3.61286
COL25A1	0.0143574		COL23A1	1.02307		COQ2	16.4157		CPXM1	0.0821096
COL27A1	0.178658		COL24A1	0.0179674		COQ3	55.2931		CRABP2	10.6008
COL28A1	0.0325304		COL27A1	0.134184		COQ4	8.11485		CRACD	0.117741
COL2A1	0.0287703		COL28A1	0.0253654		COQ5	25.4395		CRADD	6.79755
COL3A1	7.32363		COL2A1	0.0122677		COQ6	15.7012		CRAMP1	0.735133
COL4A1	4.94236		COL3A1	4.89274		COQ7	26.0733		CRAT	69.6638
COL4A2	3.43263		COL4A1	5.13249		COQ8A	179.879		CRBN	11.0808
COL4A3	0.0245465		COL4A2	3.2215		COQ8B	0.716418		CRCP	1.12318
COL4A4	0.03942		COL4A3	0.0167974		COQ9	106.003		CREB1	0.441711
COL4A5	0.134109		COL4A4	0.0189061		CORO1A	0.978277		CREB3	4.33816
COL4A6	0.0807114		COL4A5	0.0962664		CORO1B	0.344442		CREB3L1	0.0718015
COL5A1	0.534286		COL4A6	0.0973173		CORO1C	2.41741		CREB3L2	0.0736977
COL5A2	0.642158		COL5A1	0.408548		CORO2B	0.153132		CREB3L4	0.0219641
COL5A3	0.663029		COL5A2	0.544669		CORO6	26.1565		CREB5	0.146519
COL6A2	4.33252		COL5A3	0.775208		COTL1	1.18982		CREBBP	5.48198
COL6A3	0.674304		COL6A2	3.84655		COX1	14992.4		CREBL2	0.409899
COL6A5	0.0109605		COL6A3	0.659512		COX10	7.83702		CREBRF	0.445357
COL6A6	0.0359013		COL6A6	0.0179212		COX11	28.5325		CREBZF	1.54766
COL8A1	0.184445		COL8A1	0.166647		COX14	39.9038		CREG1	1.48985
COLCA2	0.0199637		COLEC10	0.0979693		COX15	5.96098		CREG2	0.0739922
COLEC10	0.073497		COLEC12	0.572564		COX16	46.2252		CRELD1	1.56467
COLEC11	0.0165132		COLGALT1	0.864255		COX18	0.520839		CRELD2	0.334484
COLEC12	0.605273		COLGALT2	0.281956		COX2	3442.16		CREM	23.1454
COLGALT1	1.55307		COLQ	0.471546		COX20	33.5299		CRHR2	0.0303656
COLGALT2	0.423885		COMMD1	3.93637		COX3	12942.9		CRIM1	2.16938
COLQ	1.82276		COMMD10	4.23616		COX4I1	1325.26		CRIP3	0.0560382
COMMD1	3.55667		COMMD2	3.49008		COX4I2	0.339408		CRISPLD2	0.219758
COMMD10	5.34054		COMMD3	11.6891		COX5A	363.156		CRK	2.93773
COMMD2	4.87352		COMMD4	20.9209		COX5B	956.315		CRKL	51.7305
COMMD3	14.0787		COMMD5	1.61201		COX6A1	9.6111		CRLF1	0.0210647
COMMD4	18.2316		COMMD6	14.1107		COX6A2	744.395		CRLF3	0.150129
COMMD5	1.71029		COMMD8	1.88811		COX6B1	416.255		CRLS1	7.11376
COMMD6	12.9707		COMMD9	4.48598		COX7A1	842.491		CRNKL1	6.86454
COMMD8	4.5506		COMP	0.0978114		COX8A	15.1562		CROCC	0.242657
[truncated: 9,169 more rows]

## Sheet: Table S3
Table S3. Reactome pathways identified for top 20 genes across all age groups. Group1= 2 tooth stage or 1yr; Group 2 = 4 tooth stage or 1.5-2yrs; Group 3 = 6 tooth stage or 2.5-3yrs; Group 4 = 8 tooth stage or 3.5-4 yrs.
Pathway name	#Entities found	Entities ratio	Entities pValue	Entities FDR	#Reactions found	Reactions ratio
Striated Muscle Contraction	13485	0.003	1.11e-16	2e-15	44290	0.000317
Muscle contraction	13/207	0.018	1.11e-16	2e-15	15250	0.003246
Smooth Muscle Contraction	14366	0.003	1.87e-08	2.24e-07	44327	0.000871
Gluconeogenesis	12479	0.003	5.1e-05	0.000459	44252	0.001979
Glycolysis	28550	0.007	0.000579	0.004054	44251	0.0019
Glucose metabolism	35855	0.009	0.001118	0.006705	17989	0.00388
COX reactions	44197	0	0.002099	0.008938	44229	0.000158
Respiratory electron transport, ATP synthesis by chemiosmotic coupling, and heat production by uncoupling proteins.	3/125	0.011	0.002235	0.008938	44436	0.002217
The citric acid (TCA) cycle and respiratory electron transport	3/176	0.015	0.005815	0.018857	23590	0.005067
Intracellular oxygen transport	44199	0	0.006286	0.018857	44233	0.000475
Respiratory electron transport	2/101	0.009	0.018974	0.048601	44335	0.001504
Creatine metabolism	44206	0.001	0.020805	0.048601	44201	0.000396
Metabolism of carbohydrates	3/300	0.026	0.024301	0.048601	4/236	0.018686
Synthesis of Prostaglandins (PG) and Thromboxanes (TX)	44211	0.001	0.031052	0.062104	44275	0.001584
Formation of ATP by chemiosmotic coupling	44214	0.002	0.037151	0.074301	44258	0.000238

## Sheet: Table S4
Table S4 . Differentially expressed genes between Group 1 vs 3 and Group 1 vs 4 (Padj and FDR <0.05). Group1= 2 tooth stage or 1yr; Group 3 = 6 tooth stage or 2.5-3yrs; Group 4 = 8 tooth stage or 3.5-4 yrs.
Grp 1vs 3						Grp 1vs4
Name	Log₂ fold change	Padj-value	FDR p-value			Name	Log₂ fold change	Padj-value	FDR p-value
EIF5A	-19.1985	0	0			ND3	-13.2231	7.26337e-09	9.45523e-06
CCDC63	-11.2749	6.01671e-11	8.63247e-08			CCDC63	-10.7531	1.12676e-10	3.81362e-07
SLC25A31	-9.74793	0.000150693	0.0122592			MAP3K15	-10.2228	3.5129e-08	3.96325e-05
GNAL	-9.70135	0.000114742	0.0104353			CNNM1	-9.73655	3.86719e-05	0.00574387
MAP3K15	-9.3561	2.71946e-06	0.000608064			PGK2	-9.69941	4.15516e-05	0.00606188
POU6F2	-8.9371	0.00046448	0.0249792			ATP8	-9.45467	1.11022e-16	1.87883e-12
RPS26	-8.29006	1.60548e-05	0.00258333			CXXC4	-9.01928	0.000190839	0.0184927
ATP8	-8.12157	1.6573e-10	1.78335e-07			POU6F2	-8.87947	0.000177609	0.0179035
TRAT1	-6.94995	6.79848e-09	4.18034e-06			GLIPR1L2	-7.8131	0.000117677	0.013016
ALAS2	-5.51845	0.000422464	0.0239568			RPS26	-7.73874	7.81492e-05	0.00979643
RASD2	-4.96109	0.000171772	0.0135661			TWIST1	-7.6084	1.52131e-06	0.000525411
SOCS3	-4.51058	2.59425e-07	9.92558e-05			EIF5A	-5.62737	7.51013e-05	0.00955593
ATP6V1C2	-4.02768	0.00065135	0.0308934			GRAMD2A	-4.86089	2.26921e-05	0.00362281
ATP6V0A4	-3.98148	2.70978e-05	0.00379304			PLN	-4.34829	0.000489903	0.0370217
MX2	-3.41362	8.05224e-05	0.0082354			MYH8	-4.05815	2.03976e-09	3.83543e-06
XDH	-3.27046	7.25617e-05	0.00771169			BCL2L14	-3.4708	1.40973e-06	0.000497019
ADGRF1	-3.21693	0.000240553	0.0162194			ATP2B2	-3.2837	8.37143e-05	0.0104169
EMILIN2	-3.05216	8.28048e-06	0.00153296			HOXD4	-3.02838	4.03587e-05	0.00593905
RUNX1	-3.03146	0.000455649	0.0249611			RIMS2	-2.86815	7.72856e-07	0.000304164
ZNF135	-2.7676	3.80973e-08	1.98764e-05			MX2	-2.85871	0.000713854	0.0481297
CRABP2	-2.60025	7.1579e-06	0.00136931			CACNA1C	-2.73872	3.53865e-05	0.00534684
MSR1	-2.58704	0.000804924	0.0357339			SLC7A8	-2.68479	1.04657e-05	0.00210847
MYH8	-2.5293	9.33741e-06	0.00169223			IFI6	-2.65967	4.80404e-05	0.00671891
CCDC136	-2.50493	0.000173437	0.013573			SDR16C5	-2.46471	0.000615777	0.0430611
ACTC1	-2.42597	0.000135406	0.0115306			MYOD1	-2.44811	7.0114e-05	0.00905755
ABTB2	-2.40613	6.57197e-05	0.00729997			HSPB8	-2.38452	2.41241e-05	0.00378011
VEGFC	-2.31867	3.55201e-06	0.000745791			VSTM2L	-2.3069	0.000187093	0.018408
IFIT1	-2.27817	0.000909863	0.0383753			ISG15	-2.29838	0.000604118	0.0425979
ABCG4	-2.25173	0.000796939	0.0355464			ZNF135	-2.2788	2.80223e-07	0.000139477
KIAA1671	-2.22974	3.29474e-07	0.000120693			HSPB1	-2.24602	0.000168074	0.0173434
RNF115	-2.14766	7.63508e-07	0.000226643			PAFAH1B3	-2.02372	0.000116711	0.013016
FOXP2	-2.14529	2.23346e-07	9.15558e-05			PRG4	-2.02225	0.000555995	0.0402098
PREX1	-2.14169	4.45587e-05	0.00555918			RASGRP2	-1.912	6.91152e-07	0.000285277
MT3	-2.13823	0.000688549	0.0320399			TMCO3	-1.90846	2.54176e-05	0.00391037
TMTC1	-2.09115	0.0001325	0.0115306			UCP3	-1.66832	0.00049279	0.0370644
MX1	-2.03151	0.000546482	0.0275147			BANF1	-1.61806	1.92078e-05	0.00325054
CDKL2	-2.02901	0.000937095	0.0391601			RNF145	-1.54564	0.000141816	0.0154836
CBLB	-2.0077	0.000532894	0.0271871			SKAP1	-1.53816	0.000484207	0.0370217
PRG4	-1.98851	0.000439564	0.0244128			S100A16	-1.51887	9.16292e-05	0.011076
JADE2	-1.87523	0.000129842	0.0114055			METTL7B	-1.39763	0.000354977	0.0293038
SCUBE2	-1.79545	0.00111832	0.0445696			CALM1	-1.27676	0.000295908	0.0259464
WLS	-1.76718	2.1538e-05	0.00311613			NOL3	-1.20633	0.000322434	0.027147
TMCO3	-1.72184	6.45451e-05	0.00726323			MGARP	-1.11812	0.000719377	0.0483096
TGM1	-1.69968	0.000412289	0.0236613			HSPG2	0.982231	0.000542709	0.0399316
COX8A	-1.64313	7.70121e-05	0.00808486			GAB2	1.05962	0.000485218	0.0370217
PEA15	-1.63959	5.49363e-05	0.00643427			SORT1	1.06903	0.000276902	0.0247937
STK17A	-1.62586	0.000208436	0.0150788			OTUD4	1.11598	0.000602539	0.0425979
PSPH	-1.57534	0.000223384	0.0155035			HR	1.22574	0.000723615	0.0484021
IVNS1ABP	-1.56366	2.74833e-05	0.00381597			N4BP1	1.25968	0.000595436	0.0423385
RASSF3	-1.538	0.000558285	0.0278608			ANKRD27	1.26125	0.00070625	0.0478661
RPUSD2	-1.53389	0.00131243	0.0496616			PRKAR2A	1.26899	0.000707115	0.0478661
PLEKHM1	-1.53374	0.00104165	0.042099			SLC38A2	1.29863	0.00069859	0.0476703
PLA2G7	-1.52748	1.49302e-06	0.00036722			ZBTB10	1.30354	0.000162633	0.0170947
RPP38	-1.48829	0.000105791	0.00989891			XPO4	1.3273	0.000154109	0.0166114
MYOG	-1.48616	0.00053195	0.0271871			ABCC9	1.3274	0.000634988	0.0442218
ARNTL	-1.47696	0.00019081	0.0144087			KLHL21	1.32852	0.000569019	0.040803
HSPB8	-1.4644	0.00066864	0.0314535			ZBTB38	1.33984	0.000222259	0.0207806
HABP4	-1.447	0.000850082	0.0369893			MITF	1.34238	0.000653046	0.0451082
SMAD1	-1.41006	0.000635798	0.0303738			ST3GAL1	1.34423	0.00056684	0.040803
ATP1B3	-1.40326	0.000114778	0.0104353			BMPR1A	1.36101	0.000526873	0.0392534
GNPTAB	-1.38715	0.000427992	0.0240808			VLDLR	1.39407	0.000487616	0.0370217
NOL3	-1.34543	4.01251e-05	0.00519424			GRAMD1A	1.39605	0.000150629	0.0163404
RAPGEF2	-1.32826	0.000208676	0.0150788			FZD4	1.42186	0.000313207	0.0267697
S100A16	-1.30022	3.26939e-05	0.00432993			MPDZ	1.42949	0.000186618	0.018408
MYL12B	-1.24062	0.000900222	0.0383753			ITGB6	1.43377	0.000458919	0.0357894
PKP4	-1.2279	0.001309	0.0496409			GRIP2	1.45262	0.000550113	0.0399552
DISP1	-1.20516	0.000186529	0.0141474			GAA	1.46175	1.58099e-05	0.00293595
UCP2	-1.19253	0.000479459	0.0254779			PPP4R4	1.47834	5.99597e-05	0.00811758
NDUFAB1	-1.19164	0.000854545	0.0369893			CLIP4	1.49303	0.000108527	0.0124939
RRS1	-1.18699	0.000983848	0.0407224			RNF122	1.49558	0.000533606	0.0394333
BRIX1	-1.17729	8.25219e-05	0.00830865			DKK2	1.49773	0.000245358	0.0225662
PET100	-1.12266	0.000151332	0.0122592			NNT	1.5002	0.00017192	0.0176157
PFDN6	-1.11543	0.00067406	0.0316221			KANK2	1.52234	0.000546546	0.0399552
NFKBIA	-1.09159	0.000607231	0.0297008			SMAD3	1.54134	0.000528853	0.0392534
MGARP	-1.06072	0.000505699	0.026304			NR1D2	1.54162	6.84347e-06	0.00154416
BANF1	-1.04475	0.00033511	0.0201734			IGDCC4	1.5609	0.000116887	0.013016
DHRS7B	-1.0225	0.00125597	0.0484844			MAFF	1.57145	4.72715e-05	0.00666646
RANBP1	-0.981715	0.000524606	0.0271235			SLC25A33	1.57966	1.77558e-05	0.00313001
LLPH	-0.963083	0.00118161	0.0463308			IREB2	1.58691	0.000306336	0.0263913
NUMA1	0.97008	0.00113384	0.0447738			SLC4A7	1.59553	0.00074835	0.0498596
G3BP2	0.975514	0.000677855	0.0317137			TNIK	1.61484	0.000172795	0.0176157
SMTN	0.990598	0.00118404	0.0463308			EIF4EBP2	1.63701	0.000378695	0.0308109
SEC23A	0.995593	0.000983942	0.0407224			KIF1B	1.63739	2.04379e-05	0.00338359
NFIX	1.00596	0.000913856	0.0383753			ADRB2	1.68594	1.45234e-05	0.00273088
IL6ST	1.02061	0.000249297	0.016572			FNIP1	1.6897	6.72763e-05	0.00882571
OTUD4	1.02397	0.00104092	0.042099			PMP22	1.72816	6.60387e-05	0.00873104
GORASP1	1.0267	0.000838332	0.0367266			ESRRG	1.74546	0.000512043	0.038342
MSH6	1.02854	0.000324146	0.0197202			IER3	1.7476	0.000157681	0.0168889
PXN	1.04094	0.000181936	0.0138602			LGI1	1.77438	2.64601e-05	0.00403409
NCOA3	1.04156	0.00102018	0.0416527			TFRC	1.79217	0.000115454	0.013016
LRP5	1.04306	0.00119172	0.0463953			SLC29A1	1.80354	1.49893e-07	9.05943e-05
ZNF148	1.05214	0.0010847	0.0434889			BCL9L	1.8041	6.57058e-06	0.00150262
TEAD1	1.06346	0.000241693	0.0162194			FRAS1	1.81448	0.000112009	0.0128076
ERBB2	1.06424	0.000932287	0.039054			CNTFR	1.8337	0.000404372	0.0321276
TMCC1	1.06509	0.000456684	0.0249611			FREM2	1.83609	0.000583114	0.0416373
DPP8	1.06967	0.000504824	0.026304			MFGE8	1.83693	1.60922e-05	0.00293595
SPTB	1.07473	0.0013084	0.0496409			BACH1	1.83963	1.801e-06	0.000597615
TRIM24	1.07544	0.000542103	0.0275022			ARRDC4	1.85329	7.19186e-05	0.00922029
FAM189A2	1.09859	0.000253517	0.0167877			PANK1	1.85688	9.50474e-06	0.00196157
TOB1	1.09909	0.000759936	0.0344311			RIPOR2	1.87601	4.423e-06	0.00116954
EPN2	1.10932	0.000179579	0.0138067			LPL	1.90826	0.000162485	0.0170947
FOXJ2	1.10942	0.000419335	0.0239063			IL6R	1.93814	0.000158745	0.0168958
ZBTB4	1.12507	0.000600382	0.0294495			PROX1	1.95407	0.000289407	0.0255085
LRRK2	1.12757	0.00119377	0.0463953			TECRL	2.01629	1.96256e-05	0.00328835
DAG1	1.12818	6.51604e-05	0.00728485			BCHE	2.02996	0.000212958	0.0200216
MTM1	1.12891	0.000543111	0.0275022			PFKFB2	2.09044	0.000357894	0.0294011
MITF	1.13001	0.00013328	0.0115306			EXD2	2.09693	0.000307221	0.0263913
ZBTB11	1.13394	0.000854314	0.0369893			TULP4	2.09953	3.36105e-06	0.000947983
ABCC9	1.13488	0.000665165	0.0313758			LRRN1	2.1312	5.72182e-06	0.00132644
MVD	1.13513	0.000298972	0.0188809			SLC9A1	2.13669	3.8693e-05	0.00574387
YAP1	1.13567	0.000718295	0.0330483			PER1	2.1413	3.03722e-06	0.000886187
SGMS1	1.14068	0.000723855	0.0331453			GFOD1	2.1625	1.20879e-05	0.0023513
TRIM7	1.14523	0.000394209	0.0227755			CCNE1	2.16807	0.000398385	0.0318013
PCNX1	1.14612	0.000332574	0.020091			TLE3	2.17467	7.96511e-08	6.28586e-05
PRKAA2	1.14885	0.000467172	0.0249792			NABP1	2.18573	8.81982e-06	0.00187614
TMEM245	1.15212	0.00103424	0.0419963			ESR1	2.22843	2.68902e-06	0.000812613
HSD17B4	1.15298	0.000637368	0.0303738			ARID5B	2.26351	1.40251e-07	9.05943e-05
SCN4A	1.15487	0.00011839	0.0105612			CIART	2.34882	1.37266e-05	0.00263972
MALT1	1.15885	0.00119263	0.0463953			F5	2.36815	5.64805e-07	0.000245082
DAB2IP	1.16127	0.000128082	0.0113086			CDON	2.43922	0.000660321	0.0454253
PGRMC2	1.16872	0.000638632	0.0303738			COLQ	2.47615	0.000254596	0.0232894
USP54	1.16995	0.000617	0.0299236			CSRNP1	2.50696	1.10894e-05	0.00220784
SSPN	1.17018	0.00122179	0.0473773			NR4A2	2.50795	0.00013672	0.0150241
RASGRP3	1.17059	0.000850906	0.0369893			CASQ2	2.5159	4.3941e-07	0.000204155
ZBTB10	1.17256	0.000423005	0.0239568			ADCY6	2.52807	2.07507e-05	0.00338359
KDM4B	1.17314	0.000110389	0.0102733			AQP4	2.60474	2.36375e-09	4.00018e-06
SYNC	1.17863	0.000137293	0.0115306			QSOX1	2.62655	2.36317e-06	0.00074059
PNRC1	1.18457	0.000344142	0.0205732			PRUNE2	2.67372	0.000489511	0.0370217
RHOBTB1	1.18645	0.000547841	0.0275147			TANC1	2.75339	0.000278712	0.0248244
MYNN	1.20569	0.000151665	0.0122592			HDAC9	2.75888	5.91446e-09	8.34087e-06
VLDLR	1.21154	0.000354026	0.0209314			SLC5A3	2.87343	0.000606682	0.0426012
NR1D2	1.21548	0.000137139	0.0115306			PLSCR4	2.92016	0.000256534	0.0233404
ABCC1	1.21571	0.000792157	0.0354249			COL1A1	2.9941	2.11204e-05	0.003404
SLC27A1	1.21617	0.000556876	0.0278608			SLC20A1	3.00695	1.94351e-09	3.83543e-06
ANKRD27	1.21822	9.28167e-05	0.00897767			PPP1R3B	3.13193	2.09112e-06	0.000667698
KLHL31	1.22798	0.000499608	0.0262249			SLCO4A1	3.1329	1.84793e-05	0.00319831
ATP1A2	1.23866	0.000715563	0.0330291			LRRC8B	3.19391	2.07938e-05	0.00338359
DUSP7	1.24309	0.000340053	0.0203996			SLC16A7	3.28347	1.47499e-07	9.05943e-05
VCL	1.24552	0.000224627	0.0155035			ZNF385A	3.7	3.29078e-06	0.000943897
SLC44A1	1.24982	0.000371282	0.0215958			PTGES	3.77828	5.45499e-06	0.00130021
HLCS	1.25301	0.000351157	0.02092			HSPA6	4.25817	6.00893e-08	5.92053e-05
TMEM131	1.26467	3.11978e-05	0.00416382
TNRC18	1.27046	9.63118e-05	0.00924834
RREB1	1.27664	6.77653e-05	0.00743986
REV3L	1.2804	0.000138671	0.0115898
SENP7	1.28194	0.00127992	0.0490289
ARHGAP23	1.28511	0.000410706	0.0236493
IREB2	1.29806	0.000203805	0.0149954
AHCYL2	1.29934	0.000111691	0.0102834
RFX7	1.29937	0.000217527	0.0154493
SLC7A10	1.29952	0.000193912	0.0145156
HSPG2	1.31053	5.84409e-05	0.00675287
CPEB3	1.3109	0.000634515	0.0303738
DOCK4	1.31179	0.000873041	0.0375779
CEP68	1.31834	0.000170939	0.0135624
ANKRD33B	1.32521	0.000261237	0.0170525
CRY2	1.32655	1.80682e-05	0.00280252
TCAF1	1.33454	0.00047506	0.0253223
FBXO30	1.33713	0.000774204	0.0348028
BCOR	1.34725	7.098e-05	0.00760234
UBR1	1.35208	9.66894e-05	0.00924834
LRRC58	1.3594	0.00128272	0.0490289
PRR12	1.35943	0.000962749	0.0400378
PLCD3	1.36252	0.000354997	0.0209314
LGR4	1.37051	1.89439e-05	0.00283615
PPP4R4	1.37204	7.94821e-05	0.00819427
CELSR2	1.37488	6.1588e-05	0.00702226
TRIM23	1.37774	2.10521e-05	0.0030852
FAM135A	1.37932	0.00072822	0.0332567
LRIG1	1.38255	1.02084e-05	0.00181194
EGLN3	1.39052	0.000117321	0.0105612
FKBP5	1.39234	0.000456168	0.0249611
NFATC1	1.39909	4.66027e-05	0.0056109
SETBP1	1.40026	0.000196006	0.0145458
TEF	1.41555	4.07145e-06	0.000834503
KLHL38	1.42694	0.00011516	0.0104353
AFF1	1.43868	0.000174607	0.0136027
TMEM201	1.44569	0.000224399	0.0155035
HR	1.44623	6.95461e-06	0.00134537
ASB15	1.45156	0.000111328	0.0102834
FRY	1.45803	9.56474e-07	0.000261391
ARL6IP1	1.46674	0.000437535	0.0243788
SIX4	1.48253	8.08377e-05	0.0082354
SCN2B	1.48489	0.0011247	0.0447206
DNMT3A	1.49648	9.78652e-07	0.000263273
ASB18	1.5032	0.000136035	0.0115306
ARRDC4	1.5063	0.000511258	0.0265131
KLHDC8B	1.51555	3.06948e-05	0.0041287
GSE1	1.52137	0.000134344	0.0115306
ESR1	1.52185	0.000683146	0.0318746
SLC41A3	1.55482	0.000305993	0.019088
XPO4	1.55664	5.11761e-06	0.00101276
RC3H1	1.55851	0.000765667	0.0345997
NRK	1.56241	0.00127872	0.0490289
SIX2	1.57144	0.000486667	0.0257023
JARID2	1.57452	1.18205e-05	0.00203514
ARHGEF9	1.57481	8.24478e-05	0.00830865
TET2	1.57751	0.000238699	0.0162194
CACUL1	1.5793	0.000903356	0.0383753
PLOD1	1.59122	1.05066e-07	4.88896e-05
GRIP2	1.5919	4.96394e-05	0.00593501
PLXNB1	1.59485	7.93882e-05	0.00819427
NPNT	1.5961	0.000432791	0.0242432
ATXN7	1.61656	0.00085507	0.0369893
TCP11L2	1.62053	0.000118284	0.0105612
KLF9	1.6303	0.000127927	0.0113086
FNIP1	1.63959	1.44768e-05	0.0023966
SMAD3	1.65033	0.000327824	0.0198737
IER3	1.66662	1.78142e-05	0.00278824
OSGIN1	1.67032	7.31567e-06	0.00138411
WNK3	1.6756	0.000742202	0.0338055
GAB1	1.71411	4.22967e-05	0.00531549
PLPP7	1.72494	6.07783e-07	0.000193782
GFOD1	1.72495	6.78433e-05	0.00743986
BMPR1A	1.75571	4.37843e-06	0.000876552
PFKFB2	1.75891	0.0003928	0.0227705
FZD9	1.7701	0.000532637	0.0271871
IRAK2	1.78547	0.000413759	0.0236667
PLEKHH3	1.79075	8.5035e-05	0.0084627
EVC2	1.79428	1.09718e-05	0.0019081
ACOT11	1.79918	1.11785e-06	0.000295853
ST3GAL2	1.80165	1.86347e-05	0.00282354
KLHL21	1.81808	1.20056e-07	5.30001e-05
NOTCH2	1.82287	0.00070472	0.0326176
SLC29A1	1.8239	4.14966e-09	2.74788e-06
FREM2	1.82671	0.000227012	0.0155716
AK4	1.86057	0.000242109	0.0162194
EXD2	1.87567	0.000586642	0.0288578
RIPOR2	1.87864	2.80005e-06	0.000618058
EPHX2	1.88403	4.20423e-05	0.00531549
DHCR7	1.88924	0.00100774	0.0414088
PGM2L1	1.892	1.79697e-06	0.000423815
KCNH2	1.90129	0.000218051	0.0154493
IGDCC4	1.90803	1.46125e-07	6.28959e-05
SLC7A2	1.92832	0.000299478	0.0188809
SLC25A25	1.93037	0.000260722	0.0170525
F5	1.93306	9.99171e-05	0.00950427
AQP4	1.93693	8.49027e-05	0.0084627
TRIB1	1.94503	8.31223e-07	0.000238519
LZTS1	1.95769	0.00128716	0.0490289
FRZB	1.97367	1.77372e-09	1.27242e-06
KCNK3	1.99948	5.4799e-05	0.00643427
HDAC9	2.0083	1.61774e-06	0.000392291
COL1A2	2.02518	8.85889e-05	0.00871563
NAV2	2.02585	6.16629e-08	3.1225e-05
FBXO32	2.06249	3.97715e-09	2.73898e-06
TECRL	2.08924	5.96527e-06	0.00116709
NCEH1	2.08942	0.000208644	0.0150788
TMC7	2.09112	1.04251e-05	0.00183152
ZC2HC1A	2.1065	0.000533731	0.0271871
KLF15	2.11824	1.64642e-08	9.77464e-06
TET1	2.12188	0.0006116	0.0297455
CHAD	2.14139	0.000365612	0.0213381
GJC1	2.14469	0.00108615	0.0434889
CASQ2	2.14761	2.90882e-06	0.000633938
ADCY6	2.15565	9.16473e-05	0.00891464
GDF-8	2.15823	2.09657e-05	0.0030852
NR4A1	2.16093	0.00082914	0.0364166
MYLK3	2.16124	9.56045e-10	8.58967e-07
PLEKHA6	2.17869	0.000275058	0.0176092
B4GALNT3	2.2623	0.00031231	0.0192726
SLC16A7	2.27798	0.000150638	0.0122592
CNTFR	2.29519	2.23062e-07	9.15558e-05
IGSF1	2.31024	0.000704753	0.0326176
SLC6A1	2.32285	4.33335e-06	0.000876552
WBP1L	2.32762	9.40607e-07	0.000261201
TAGAP	2.33898	0.000789037	0.0353772
PLSCR4	2.37499	0.000632308	0.0303738
PER1	2.37814	9.31894e-07	0.000261201
BCL9L	2.41983	9.66516e-12	1.66405e-08
ARID5B	2.43056	1.59984e-09	1.19758e-06
MMP15	2.45448	4.73626e-09	3.02015e-06
LGI1	2.46577	6.51733e-07	0.000204016
ZNF827	2.57524	0.000501539	0.0262462
MANBA	2.58003	0.000224958	0.0155035
LRRN1	2.5873	1.86987e-08	1.07312e-05
PRUNE2	2.65944	0.000215706	0.01541
ITGB6	2.68164	9.97812e-10	8.58967e-07
PFKFB3	2.6929	2.53211e-05	0.00357339
PMP22	2.71576	1.2379e-13	3.55215e-10
HIF3A	2.76354	0.000247726	0.0165314
BTG2	2.85403	4.60125e-05	0.0056109
PLEKHF1	2.88693	0.000142598	0.0118604
PROX1	2.91601	1.0999e-07	4.98343e-05
EYA1	2.97291	0.000137045	0.0115306
CIART	2.97739	8.73723e-12	1.66405e-08
FAM180A	3.05758	0.000527922	0.0271871
COL1A1	3.12649	3.37672e-07	0.000121119
COLQ	3.12987	1.36923e-06	0.000341653
KCTD7	3.15756	0.000321119	0.0196053
OLFML2A	3.19618	5.92764e-05	0.00680375
ZNF385A	3.29744	1.46848e-05	0.00240788
DKK2	3.42885	7.85427e-12	1.66405e-08
HSPA6	3.53919	3.54695e-06	0.000745791
PTGES	3.64587	7.08317e-07	0.000215509
NR4A2	3.70015	1.96612e-11	3.07733e-08
IRX5	3.93172	0.000268922	0.0174061
MYH15	4.11249	0.00080737	0.0357339
VIPR1	4.46028	0.000172978	0.013573
CPZ	4.63375	0.000433694	0.0242432
IL17A	8.74319	0.000170099	0.0135583

## Sheet: Table S5
Table S5. Top 25 pathways for differentially expressed up-regulated and down-regulated genes in Group 1vs Group 3. Group1= 2 tooth stage or 1yr; Group 3 = 6 tooth stage or 2.5-3yrs.
Pathways identified for differentially expressed upregulated genes in Group 1 vs Group 3
Pathway identifier	Pathway name	#Entities found	#Entities total	Entities ratio	Entities pValue	Entities FDR	#Reactions found	#Reactions total	Reactions ratio	Species identifier	Species name	Submitted entities found	Mapped entities	Found reaction identifiers
R-HSA-8866910	TFAP2 (AP-2) family regulates transcription of growth factors and their receptors	4	21	0.0014312	0.000689882	0.335162	5	18	0.00138867	9606	Homo sapiens	ERBB2;ESR1		R-HSA-8937369;R-HSA-8864453;R-HSA-8864466;R-HSA-8864381;R-HSA-8864395
R-HSA-9619665	EGR2 and SOX10-mediated initiation of Schwann cell myelination	5	39	0.00265794	0.000882006	0.335162	4	26	0.00200586	9606	Homo sapiens	YAP1;DAG1;PMP22;TEAD1		R-HSA-9619666;R-HSA-9619668;R-HSA-9615626;R-HSA-9618559
R-HSA-6783589	Interleukin-6 family signaling	4	30	0.00204457	0.00252414	0.394059	21	33	0.0025459	9606	Homo sapiens	CNTFR;IL6ST		R-HSA-1112690;R-HSA-6783524;R-HSA-6783556;R-HSA-1112755;R-HSA-1112565;R-HSA-1112727;R-HSA-1112602;R-HSA-1112604;R-HSA-1067676;R-HSA-6783530;R-HSA-1112510;R-HSA-1067646;R-HSA-1112703;R-HSA-1112514;R-HSA-1067651;R-HSA-1112708;R-HSA-1067688;R-HSA-1067659;R-HSA-5696490;R-HSA-5696491;R-HSA-449976
R-HSA-400253	Circadian Clock	7	104	0.00708785	0.00357855	0.394059	14	59	0.00455177	9606	Homo sapiens	PER1;CRY2;KLF15		R-HSA-549385;R-HSA-549355;R-HSA-400256;R-HSA-1856948;R-HSA-8878702;R-HSA-400267;R-HSA-8878679;R-HSA-5663174;R-HSA-549533;R-HSA-400272;R-HSA-549470;R-HSA-400382;R-HSA-400282;R-HSA-400219
R-HSA-1059683	Interleukin-6 signaling	3	17	0.00115859	0.00409058	0.394059	15	19	0.00146582	9606	Homo sapiens	IL6ST		R-HSA-1112690;R-HSA-1112755;R-HSA-1112565;R-HSA-1112727;R-HSA-1112602;R-HSA-1112604;R-HSA-1067676;R-HSA-1112510;R-HSA-1067646;R-HSA-1112703;R-HSA-1112514;R-HSA-1067651;R-HSA-1112708;R-HSA-1067688;R-HSA-1067659
R-HSA-5339717	Misspliced LRP5 mutants have enhanced beta-catenin-dependent signaling	2	6	0.000408914	0.0057273	0.394059	1	1	7.71486e-05	9606	Homo sapiens	LRP5;DKK2		R-HSA-5339711
R-HSA-180292	GAB1 signalosome	3	23	0.0015675	0.00934185	0.394059	11	11	0.000848634	9606	Homo sapiens	PFKFB3;PXN;GAB1		R-HSA-177923;R-HSA-177939;R-HSA-177920;R-HSA-177926;R-HSA-177927;R-HSA-177924;R-HSA-177941;R-HSA-177930;R-HSA-179467;R-HSA-177944;R-HSA-177935
R-HSA-6811558	PI5P, PP2A and IER3 Regulate PI3K/AKT Signaling	7	126	0.0085872	0.00977768	0.394059	3	7	0.00054004	9606	Homo sapiens	PFKFB3;ERBB2;GAB1;ESR1;IER3		R-HSA-2316434;R-HSA-6811472;R-HSA-6811454
R-HSA-8951671	RUNX3 regulates YAP1-mediated transcription	2	9	0.000613371	0.0124259	0.394059	3	3	0.000231446	9606	Homo sapiens	YAP1;TEAD1		R-HSA-8951676;R-HSA-8951695;R-HSA-1989766
R-HSA-2219530	Constitutive Signaling by Aberrant PI3K in Cancer	6	103	0.0070197	0.0131708	0.394059	1	2	0.000154297	9606	Homo sapiens	PFKFB3;ERBB2;GAB1;ESR1		R-HSA-2400009
R-HSA-199418	Negative regulation of the PI3K/AKT network	7	134	0.00913242	0.0133116	0.394059	3	10	0.000771486	9606	Homo sapiens	PFKFB3;ERBB2;GAB1;ESR1;IER3		R-HSA-2316434;R-HSA-6811472;R-HSA-6811454
R-HSA-2219528	PI3K/AKT Signaling in Cancer	7	134	0.00913242	0.0133116	0.394059	2	21	0.00162012	9606	Homo sapiens	NR4A1;PFKFB3;ERBB2;GAB1;ESR1		R-HSA-2399988;R-HSA-2400009
R-HSA-5576891	Cardiac conduction	8	173	0.0117904	0.0163994	0.394059	6	26	0.00200586	9606	Homo sapiens	KCNH2;CASQ2;SCN4A;ABCC9;ATP1A2;KCNK3;SCN2B		R-HSA-5577237;R-HSA-5678261;R-HSA-2855020;R-HSA-5576895;R-HSA-5578910;R-HSA-936897
R-HSA-3000178	ECM proteoglycans	5	79	0.00538404	0.0166499	0.394059	9	23	0.00177442	9606	Homo sapiens	COL1A1;COL1A2;DAG1;ITGB6;HSPG2		R-HSA-2467716;R-HSA-4086204;R-HSA-2327909;R-HSA-2424243;R-HSA-2424252;R-HSA-2681667;R-HSA-2465883;R-HSA-2396395;R-HSA-2466106
R-HSA-8864260	Transcriptional regulation by the AP-2 (TFAP2) family of transcription factors	4	52	0.00354392	0.0166514	0.394059	5	44	0.00339454	9606	Homo sapiens	ERBB2;ESR1		R-HSA-8937369;R-HSA-8864453;R-HSA-8864466;R-HSA-8864381;R-HSA-8864395
R-HSA-3214842	HDMs demethylate histones	3	31	0.00211272	0.0205461	0.394059	5	17	0.00131153	9606	Homo sapiens	KDM4B;WNK3;ARID5B		R-HSA-4724284;R-HSA-5661120;R-HSA-5661115;R-HSA-4724279;R-HSA-5423117
R-HSA-430116	GP1b-IX-V activation signalling	2	12	0.000817829	0.0213047	0.394059	5	7	0.00054004	9606	Homo sapiens	COL1A1;COL1A2		R-HSA-430096;R-HSA-430076;R-HSA-443418;R-HSA-443402;R-HSA-430073
R-HSA-397014	Muscle contraction	10	254	0.0173107	0.0213971	0.394059	10	41	0.00316309	9606	Homo sapiens	KCNH2;PXN;CASQ2;SCN4A;ABCC9;ATP1A2;VCL;KCNK3;SCN2B		R-HSA-5577237;R-HSA-445700;R-HSA-5678261;R-HSA-445699;R-HSA-2855020;R-HSA-5576895;R-HSA-5578910;R-HSA-445704;R-HSA-445705;R-HSA-936897
R-HSA-1655829	Regulation of cholesterol biosynthesis by SREBP (SREBF)	5	86	0.00586111	0.0229794	0.394059	6	52	0.00401173	9606	Homo sapiens	SEC23A;MVD;DHCR7		R-HSA-1655834;R-HSA-1655836;R-HSA-2426144;R-HSA-1655825;R-HSA-1655827;R-HSA-2426155
R-HSA-445095	Interaction between L1 and Ankyrins	3	33	0.00224903	0.0241319	0.394059	2	4	0.000308594	9606	Homo sapiens	SCN4A;SPTB;SCN2B		R-HSA-392751;R-HSA-373739
R-HSA-5221030	TET1,2,3 and TDG demethylate DNA	2	13	0.000885981	0.0247043	0.394059	3	5	0.000385743	9606	Homo sapiens	TET2;TET1		R-HSA-5220990;R-HSA-5220952;R-HSA-5221014
R-HSA-9020956	Interleukin-27 signaling	2	13	0.000885981	0.0247043	0.394059	8	20	0.00154297	9606	Homo sapiens	IL6ST		R-HSA-8950537;R-HSA-8950441;R-HSA-8950210;R-HSA-8950340;R-HSA-448427;R-HSA-8950485;R-HSA-1067646;R-HSA-8950518
R-HSA-8940973	RUNX2 regulates osteoblast differentiation	3	34	0.00231718	0.0260434	0.394059	8	24	0.00185157	9606	Homo sapiens	COL1A1;YAP1		R-HSA-8937864;R-HSA-8985627;R-HSA-8937820;R-HSA-8877922;R-HSA-8937869;R-HSA-8985644;R-HSA-8937856;R-HSA-8937844
R-HSA-177929	Signaling by EGFR	4	61	0.0041573	0.0277729	0.394059	42	49	0.00378028	9606	Homo sapiens	PFKFB3;PXN;GAB1;LRIG1		R-HSA-177922;R-HSA-177923;R-HSA-177920;R-HSA-177926;R-HSA-177927;R-HSA-177924;R-HSA-177925;R-HSA-177930;R-HSA-182986;R-HSA-179467;R-HSA-183051;R-HSA-8951490;R-HSA-177934;R-HSA-182990;R-HSA-177935;R-HSA-183055;R-HSA-177933;R-HSA-177938;R-HSA-183058;R-HSA-182994;R-HSA-177939;R-HSA-177936;R-HSA-177937;R-HSA-182993;R-HSA-177942;R-HSA-177943;R-HSA-177941;R-HSA-183002;R-HSA-183067;R-HSA-177944;R-HSA-17…
R-HSA-3000171	Non-integrin membrane-ECM interactions	4	61	0.0041573	0.0277729	0.394059	7	22	0.00169727	9606	Homo sapiens	COL1A1;COL1A2;DAG1;HSPG2		R-HSA-2426263;R-HSA-2328129;R-HSA-2396113;R-HSA-2396337;R-HSA-2465890;R-HSA-2327738;R-HSA-2731075
Pathways identified for differentially expressed down-regulated genes in Group 1 vs Group 3
Pathway identifier	Pathway name	#Entities found	#Entities total	Entities ratio	Entities pValue	Entities FDR	#Reactions found	#Reactions total	Reactions ratio	Species identifier	Species name	Submitted entities found	Mapped entities	Found reaction identifiers
R-HSA-8939242	RUNX1 regulates transcription of genes involved in differentiation of keratinocytes	3	11	0.00075	5.37e-05	0.0178163	6	8	0.000617	9606	Homo sapiens	SOCS3;RUNX1		R-HSA-8955885;R-HSA-8955822;R-HSA-8938063;R-HSA-8955748;R-HSA-8955893;R-HSA-8938053
R-HSA-909733	Interferon alpha/beta signaling	7	186	0.0126763	0.000206	0.0341342	4	20	0.00154297	9606	Homo sapiens	SOCS3;MX2;MX1;IFIT1		R-HSA-912680;R-HSA-1015702;R-HSA-909729;R-HSA-1015699
R-HSA-8951911	RUNX3 regulates RUNX1-mediated transcription	2	4	0.000273	0.000319	0.0351399	2	2	0.000154	9606	Homo sapiens	RUNX1		R-HSA-8951926;R-HSA-8951910
R-HSA-8849474	PTK6 Activates STAT3	2	7	0.000477	0.000966	0.0801919	3	9	0.000694	9606	Homo sapiens	SOCS3		R-HSA-8848150;R-HSA-8848178;R-HSA-8848110
R-HSA-8939256	RUNX1 regulates transcription of genes involved in WNT signaling	2	9	0.000613	0.00158389	0.104537	4	4	0.000309	9606	Homo sapiens	FOXP2;RUNX1		R-HSA-8877879;R-HSA-8932076;R-HSA-8877884;R-HSA-8932084
R-HSA-204626	Hypusine synthesis from eIF5A-lysine	2	12	0.000818	0.00278088	0.152949	3	3	0.000231	9606	Homo sapiens	EIF5A		R-HSA-204647;R-HSA-204662;R-HSA-204617
R-HSA-8877330	RUNX1 and FOXP3 control the development of regulatory T lymphocytes (Tregs)	2	17	0.00115859	0.00546644	0.256922	20	20	0.00154297	9606	Homo sapiens	FOXP2;RUNX1		R-HSA-8877414;R-HSA-8939082;R-HSA-8877348;R-HSA-8877345;R-HSA-8877391;R-HSA-8877485;R-HSA-8877421;R-HSA-8865547;R-HSA-8865546;R-HSA-8877385;R-HSA-8877192;R-HSA-8877493;R-HSA-8877396;R-HSA-8877490;R-HSA-8877360;R-HSA-8939088;R-HSA-8877404;R-HSA-8877338;R-HSA-8877369;R-HSA-9006422
R-HSA-913531	Interferon Signaling	7	396	0.0269883	0.0138808	0.380927	8	66	0.00509181	9606	Homo sapiens	SOCS3;MX2;MX1;IFIT1		R-HSA-1678841;R-HSA-873918;R-HSA-912680;R-HSA-877269;R-HSA-1015702;R-HSA-909729;R-HSA-1015699;R-HSA-1169406
R-HSA-77387	Insulin receptor recycling	2	28	0.00190827	0.0141699	0.380927	2	6	0.000463	9606	Homo sapiens	ATP6V0A4;ATP6V1C2		R-HSA-74723;R-HSA-5252133
R-HSA-1369062	ABC transporters in lipid homeostasis	2	29	0.00197642	0.0151376	0.380927	2	11	0.000849	9606	Homo sapiens	ABCG4		R-HSA-1454928;R-HSA-266082
R-HSA-8854691	Interleukin-20 family signaling	2	29	0.00197642	0.0151376	0.380927	1	56	0.00432032	9606	Homo sapiens	SOCS3		R-HSA-9005340
R-HSA-163200	Respiratory electron transport, ATP synthesis by chemiosmotic coupling, and heat production by uncoupling proteins.	4	150	0.0102229	0.0160965	0.380927	15	31	0.00239161	9606	Homo sapiens	COX8A;ATP8;UCP2;NDUFAB1		R-HSA-164834;R-HSA-164832;R-HSA-166214;R-HSA-6799202;R-HSA-170026;R-HSA-164840;R-HSA-163214;R-HSA-6799179;R-HSA-6799178;R-HSA-166220;R-HSA-6799191;R-HSA-166387;R-HSA-163217;R-HSA-6799197;R-HSA-6799196
R-HSA-201451	Signaling by BMP	2	30	0.00204457	0.016133	0.380927	9	17	0.00131153	9606	Homo sapiens	SMAD1		R-HSA-202626;R-HSA-201425;R-HSA-201472;R-HSA-201648;R-HSA-201445;R-HSA-201476;R-HSA-201423;R-HSA-201422;R-HSA-201453
R-HSA-1169408	ISG15 antiviral mechanism	3	83	0.00565665	0.0165621	0.380927	2	16	0.00123438	9606	Homo sapiens	MX2;MX1;IFIT1		R-HSA-1678841;R-HSA-1169406
R-HSA-8934593	Regulation of RUNX1 Expression and Activity	2	32	0.00218088	0.0182052	0.383212	18	19	0.00146582	9606	Homo sapiens	RUNX1		R-HSA-8938440;R-HSA-8935785;R-HSA-8938507;R-HSA-8937134;R-HSA-8937728;R-HSA-8938853;R-HSA-8937767;R-HSA-8938887;R-HSA-8865320;R-HSA-8935864;R-HSA-8939129;R-HSA-8935930;R-HSA-8936058;R-HSA-8937744;R-HSA-8937682;R-HSA-8938867;R-HSA-8935766;R-HSA-8938487
R-HSA-1169410	Antiviral mechanism by IFN-stimulated genes	3	94	0.00640633	0.0228866	0.383212	2	31	0.00239161	9606	Homo sapiens	MX2;MX1;IFIT1		R-HSA-1678841;R-HSA-1169406
R-HSA-397014	Muscle contraction	5	254	0.0173107	0.0240307	0.383212	10	41	0.00316309	9606	Homo sapiens	ACTC1;MYH8;ATP1B3;MYL12B		R-HSA-390597;R-HSA-445700;R-HSA-390598;R-HSA-445813;R-HSA-390593;R-HSA-445699;R-HSA-390595;R-HSA-445704;R-HSA-936897;R-HSA-445705
R-HSA-917977	Transferrin endocytosis and recycling	2	39	0.00265794	0.0262745	0.383212	2	11	0.000849	9606	Homo sapiens	ATP6V0A4;ATP6V1C2		R-HSA-5252133;R-HSA-917841
R-HSA-8878171	Transcriptional regulation by RUNX1	5	261	0.0177878	0.0265997	0.383212	123	132	0.0101836	9606	Homo sapiens	SOCS3;FOXP2;RUNX1		R-HSA-8936584;R-HSA-8937097;R-HSA-8931981;R-HSA-8938382;R-HSA-8938887;R-HSA-8877192;R-HSA-8956568;R-HSA-8937113;R-HSA-8937118;R-HSA-8938389;R-HSA-8936599;R-HSA-8936616;R-HSA-8956586;R-HSA-8936621;R-HSA-8955822;R-HSA-8938158;R-HSA-8937134;R-HSA-8936608;R-HSA-8938913;R-HSA-8877485;R-HSA-8938150;R-HSA-8935864;R-HSA-8938938;R-HSA-8877493;R-HSA-8877490;R-HSA-8938174;R-HSA-8938930;R-HSA-8936628;R-HSA-8…
R-HSA-390522	Striated Muscle Contraction	2	40	0.0027261	0.0275261	0.383212	4	4	0.000309	9606	Homo sapiens	ACTC1;MYH8		R-HSA-390597;R-HSA-390598;R-HSA-390593;R-HSA-390595
R-HSA-8941333	RUNX2 regulates genes involved in differentiation of myeloid cells	1	6	0.000409	0.0377161	0.383212	1	2	0.000154	9606	Homo sapiens	RUNX1		R-HSA-8938382
R-HSA-8878159	Transcriptional regulation by RUNX3	3	118	0.00804198	0.0406242	0.383212	4	47	0.00362598	9606	Homo sapiens	RUNX1		R-HSA-8952081;R-HSA-8952101;R-HSA-8951926;R-HSA-8951910
R-HSA-8939247	RUNX1 regulates transcription of genes involved in interleukin signaling	1	7	0.000477	0.0438639	0.383212	5	5	0.000386	9606	Homo sapiens	RUNX1		R-HSA-8938938;R-HSA-8934688;R-HSA-8938913;R-HSA-8934690;R-HSA-8938981
R-HSA-8939245	RUNX1 regulates transcription of genes involved in BCR signaling	1	7	0.000477	0.0438639	0.383212	4	4	0.000309	9606	Homo sapiens	RUNX1		R-HSA-8938987;R-HSA-8938930;R-HSA-8938965;R-HSA-8938951
R-HSA-445355	Smooth Muscle Contraction	2	55	0.00374838	0.0489492	0.383212	5	11	0.000849	9606	Homo sapiens	MYL12B		R-HSA-445700;R-HSA-445813;R-HSA-445699;R-HSA-445704;R-HSA-445705

## Sheet: Table S6
Table S6. Top 25 pathways for differentially expressed up-regulated and down-regulated genes in Group 1vs Group 4. Group1= 2 tooth stage or 1yr; Group 4 = 8 tooth stage or 3.5-4 yrs.
Pathways identified for differentially expressed upregulated genes in Group 1 vs Group 4
Pathway identifier	Pathway name	#Entities found	#Entities total	Entities ratio	Entities pValue	Entities FDR	#Reactions found	#Reactions total	Reactions ratio	Species identifier	Species name	Submitted entities found	Mapped entities	Found reaction identifiers
R-HSA-382551	Transport of small molecules	21	963	0.0656308	4.01229e-05	0.0180954	40	438	0.0337911	9606	Homo sapiens	TFRC;SLC20A1;IREB2;LPL;AQP4;ABCC9;VLDLR;SLC5A3;ADCY6;SLC9A1;SLC4A7;SLCO4A1;PRKAR2A;CASQ2;SLC16A7;LRRC8B;SLC29A1;SLC38A2		R-HSA-8855111;R-HSA-917839;R-HSA-6784676;R-HSA-5691154;R-HSA-917835;R-HSA-432067;R-HSA-2855020;R-HSA-425994;R-HSA-425483;R-HSA-8857928;R-HSA-5690886;R-HSA-1454916;R-HSA-6784628;R-HSA-427605;R-HSA-109527;R-HSA-109529;R-HSA-507870;R-HSA-429663;R-HSA-879575;R-HSA-164377;R-HSA-507868;R-HSA-8855131;R-HSA-8855130;R-HSA-109534;R-HSA-917807;R-HSA-109536;R-HSA-5678261;R-HSA-8854628;R-HSA-163617;R-HSA-4336…
R-HSA-432040	Vasopressin regulates renal water homeostasis via Aquaporins	4	52	0.00354392	0.000963547	0.0869418	5	15	0.00115723	9606	Homo sapiens	PRKAR2A;AQP4;ADCY6		R-HSA-163617;R-HSA-111925;R-HSA-432067;R-HSA-8951727;R-HSA-164377
R-HSA-163615	PKA activation	3	23	0.0015675	0.00096602	0.0869418	4	4	0.000308594	9606	Homo sapiens	PRKAR2A;ADCY6		R-HSA-111925;R-HSA-8951727;R-HSA-111930;R-HSA-9668558
R-HSA-164378	PKA activation in glucagon signalling	3	23	0.0015675	0.00096602	0.0869418	2	2	0.000154297	9606	Homo sapiens	PRKAR2A;ADCY6		R-HSA-111925;R-HSA-164377
R-HSA-111931	PKA-mediated phosphorylation of CREB	3	26	0.00177196	0.00137067	0.0877229	4	7	0.00054004	9606	Homo sapiens	PRKAR2A;ADCY6		R-HSA-111925;R-HSA-8951727;R-HSA-111930;R-HSA-9668558
R-HSA-6783589	Interleukin-6 family signaling	3	30	0.00204457	0.00205591	0.115131	20	33	0.0025459	9606	Homo sapiens	CNTFR;IL6R		R-HSA-1112690;R-HSA-6783556;R-HSA-1112755;R-HSA-1067667;R-HSA-1112565;R-HSA-1112727;R-HSA-1067640;R-HSA-1112602;R-HSA-1112604;R-HSA-1067676;R-HSA-6783530;R-HSA-1112510;R-HSA-1112703;R-HSA-1112514;R-HSA-1067651;R-HSA-1112708;R-HSA-1067688;R-HSA-1067659;R-HSA-5696490;R-HSA-5696491
R-HSA-445717	Aquaporin-mediated transport	4	68	0.00463436	0.00254777	0.127389	7	25	0.00192871	9606	Homo sapiens	PRKAR2A;AQP4;ADCY6		R-HSA-163617;R-HSA-111925;R-HSA-432067;R-HSA-8951727;R-HSA-507870;R-HSA-164377;R-HSA-507868
R-HSA-112411	MAPK1 (ERK2) activation	2	12	0.000817829	0.00455187	0.151389	1	3	0.000231446	9606	Homo sapiens	IL6R		R-HSA-109858
R-HSA-163359	Glucagon signaling in metabolic regulation	3	40	0.0027261	0.0045915	0.151389	4	6	0.000462892	9606	Homo sapiens	PRKAR2A;ADCY6		R-HSA-163617;R-HSA-111925;R-HSA-164377;R-HSA-381704
R-HSA-110056	MAPK3 (ERK1) activation	2	13	0.000885981	0.00531355	0.151389	1	4	0.000308594	9606	Homo sapiens	IL6R		R-HSA-109857
R-HSA-111933	Calmodulin induced events	3	43	0.00293055	0.00560324	0.151389	4	23	0.00177442	9606	Homo sapiens	PRKAR2A;ADCY6		R-HSA-111925;R-HSA-8951727;R-HSA-111930;R-HSA-9668558
R-HSA-111997	CaM pathway	3	43	0.00293055	0.00560324	0.151389	4	24	0.00185157	9606	Homo sapiens	PRKAR2A;ADCY6		R-HSA-111925;R-HSA-8951727;R-HSA-111930;R-HSA-9668558
R-HSA-383280	Nuclear Receptor transcription pathway	4	86	0.00586111	0.00582265	0.151389	2	2	0.000154297	9606	Homo sapiens	NR4A2;NR1D2;ESRRG;ESR1		R-HSA-382096;R-HSA-376419
R-HSA-111996	Ca-dependent events	3	48	0.00327131	0.00756617	0.177878	4	27	0.00208301	9606	Homo sapiens	PRKAR2A;ADCY6		R-HSA-111925;R-HSA-8951727;R-HSA-111930;R-HSA-9668558
R-HSA-381676	Glucagon-like Peptide-1 (GLP1) regulates insulin secretion	3	49	0.00333947	0.00800143	0.177878	3	11	0.000848634	9606	Homo sapiens	PRKAR2A;ADCY6		R-HSA-381607;R-HSA-381704;R-HSA-381707
R-HSA-170660	Adenylate cyclase activating pathway	2	17	0.00115859	0.0088939	0.177878	4	4	0.000308594	9606	Homo sapiens	ADCY6		R-HSA-170672;R-HSA-170676;R-HSA-170677;R-HSA-170685
R-HSA-1059683	Interleukin-6 signaling	2	17	0.00115859	0.0088939	0.177878	16	19	0.00146582	9606	Homo sapiens	IL6R		R-HSA-1112690;R-HSA-1112755;R-HSA-1067667;R-HSA-1112565;R-HSA-1112727;R-HSA-1067640;R-HSA-1112602;R-HSA-1112604;R-HSA-1067676;R-HSA-1112510;R-HSA-1112703;R-HSA-1112514;R-HSA-1067651;R-HSA-1112708;R-HSA-1067688;R-HSA-1067659
R-HSA-6804759	Regulation of TP53 Activity through Association with Co-factors	2	17	0.00115859	0.0088939	0.177878	3	11	0.000848634	9606	Homo sapiens	ZNF385A		R-HSA-6803719;R-HSA-6803425;R-HSA-6803437
R-HSA-1489509	DAG and IP3 signaling	3	53	0.00361208	0.00988834	0.178521	4	28	0.00216016	9606	Homo sapiens	PRKAR2A;ADCY6		R-HSA-111925;R-HSA-8951727;R-HSA-111930;R-HSA-9668558
R-HSA-170670	Adenylate cyclase inhibitory pathway	2	18	0.00122674	0.00991784	0.178521	5	5	0.000385743	9606	Homo sapiens	ADCY6		R-HSA-170674;R-HSA-170666;R-HSA-392206;R-HSA-170686;R-HSA-170671
R-HSA-6804116	TP53 Regulates Transcription of Genes Involved in G1 Cell Cycle Arrest	2	20	0.00136305	0.0121141	0.20594	3	17	0.00131153	9606	Homo sapiens	CCNE1;ZNF385A		R-HSA-69562;R-HSA-6803388;R-HSA-6803801
R-HSA-8866910	TFAP2 (AP-2) family regulates transcription of growth factors and their receptors	2	21	0.0014312	0.0132848	0.212556	3	18	0.00138867	9606	Homo sapiens	ESR1		R-HSA-8937369;R-HSA-8864381;R-HSA-8864395
R-HSA-6811558	PI5P, PP2A and IER3 Regulate PI3K/AKT Signaling	4	126	0.0085872	0.0209186	0.27533	3	7	0.00054004	9606	Homo sapiens	ESR1;IER3		R-HSA-2316434;R-HSA-6811472;R-HSA-6811454
R-HSA-112043	PLC beta mediated events	3	71	0.00483882	0.0213794	0.27533	4	32	0.00246875	9606	Homo sapiens	PRKAR2A;ADCY6		R-HSA-111925;R-HSA-8951727;R-HSA-111930;R-HSA-9668558
R-HSA-112040	G-protein mediated events	3	72	0.00490697	0.0221651	0.27533	13	41	0.00316309	9606	Homo sapiens	PRKAR2A;ADCY6		R-HSA-8951727;R-HSA-170666;R-HSA-392206;R-HSA-170671;R-HSA-170674;R-HSA-170672;R-HSA-111925;R-HSA-170676;R-HSA-170677;R-HSA-111930;R-HSA-170686;R-HSA-9668558;R-HSA-170685
Pathways identified for differentially expressed down-regulated genes in Group 1 vs Group 4
Pathway identifier	Pathway name	#Entities found	#Entities total	Entities ratio	Entities pValue	Entities FDR	#Reactions found	#Reactions total	Reactions ratio	Species identifier	Species name	Submitted entities found	Mapped entities	Found reaction identifiers
R-HSA-909733	Interferon alpha/beta signaling	7	186	0.0126763	5.5268e-06	0.00150329	2	20	0.00154297	9606	Homo sapiens	MX2;IFI6;ISG15		R-HSA-1015702;R-HSA-1015699
R-HSA-418359	Reduction of cytosolic Ca++ levels	3	15	0.00102229	2.54843e-05	0.00346586	2	3	0.000231446	9606	Homo sapiens	ATP2B2;CALM1		R-HSA-418309;R-HSA-425661
R-HSA-5578775	Ion homeostasis	4	64	0.00436175	9.61717e-05	0.00865545	8	15	0.00115723	9606	Homo sapiens	PLN;ATP2B2;CALM1		R-HSA-427910;R-HSA-418309;R-HSA-2855020;R-HSA-5617182;R-HSA-425661;R-HSA-5578777;R-HSA-5617179;R-HSA-5617178
R-HSA-936837	Ion transport by P-type ATPases	4	71	0.00483882	0.000142925	0.00971887	2	14	0.00108008	9606	Homo sapiens	PLN;ATP2B2;CALM1		R-HSA-427910;R-HSA-418309
R-HSA-418360	Platelet calcium homeostasis	3	35	0.00238533	0.000307347	0.015345	2	8	0.000617189	9606	Homo sapiens	ATP2B2;CALM1		R-HSA-418309;R-HSA-425661
R-HSA-397014	Muscle contraction	6	254	0.0173107	0.000341	0.015345	17	41	0.00316309	9606	Homo sapiens	PLN;MYH8;ATP2B2;CACNA1C;CALM1		R-HSA-427910;R-HSA-390597;R-HSA-390598;R-HSA-418309;R-HSA-445797;R-HSA-390593;R-HSA-390595;R-HSA-2855020;R-HSA-5577213;R-HSA-5576895;R-HSA-5617182;R-HSA-5578777;R-HSA-5617179;R-HSA-5617178;R-HSA-74448;R-HSA-445813;R-HSA-425661
R-HSA-5576891	Cardiac conduction	5	173	0.0117904	0.000445686	0.0169361	10	26	0.00200586	9606	Homo sapiens	PLN;ATP2B2;CACNA1C;CALM1		R-HSA-427910;R-HSA-418309;R-HSA-2855020;R-HSA-5577213;R-HSA-5576895;R-HSA-5617182;R-HSA-425661;R-HSA-5578777;R-HSA-5617179;R-HSA-5617178
R-HSA-913531	Interferon Signaling	7	396	0.0269883	0.000607143	0.0206429	18	66	0.00509181	9606	Homo sapiens	MX2;IFI6;ISG15		R-HSA-1678841;R-HSA-936462;R-HSA-1169395;R-HSA-1678843;R-HSA-1169394;R-HSA-1678842;R-HSA-1169397;R-HSA-1169399;R-HSA-1169398;R-HSA-1169307;R-HSA-1176059;R-HSA-1169403;R-HSA-1169402;R-HSA-1169405;R-HSA-1169404;R-HSA-1169406;R-HSA-1015702;R-HSA-1015699
R-HSA-204626	Hypusine synthesis from eIF5A-lysine	2	12	0.000817829	0.0009304	0.027912	3	3	0.000231446	9606	Homo sapiens	EIF5A		R-HSA-204647;R-HSA-204662;R-HSA-204617
R-HSA-1169408	ISG15 antiviral mechanism	3	83	0.00565665	0.00362004	0.097741	16	16	0.00123438	9606	Homo sapiens	MX2;ISG15		R-HSA-1678841;R-HSA-936462;R-HSA-1169395;R-HSA-1678843;R-HSA-1169394;R-HSA-1678842;R-HSA-1169397;R-HSA-1169399;R-HSA-1169398;R-HSA-1169307;R-HSA-1176059;R-HSA-1169403;R-HSA-1169402;R-HSA-1169405;R-HSA-1169404;R-HSA-1169406
R-HSA-6803205	TP53 regulates transcription of several additional cell death genes whose specific roles in p53-dependent apoptosis remain uncertain	2	28	0.00190827	0.00487851	0.112453	2	19	0.00146582	9606	Homo sapiens	BCL2L14		R-HSA-6791327;R-HSA-6791323
R-HSA-1169410	Antiviral mechanism by IFN-stimulated genes	3	94	0.00640632	0.00511149	0.112453	16	31	0.00239161	9606	Homo sapiens	MX2;ISG15		R-HSA-1678841;R-HSA-936462;R-HSA-1169395;R-HSA-1678843;R-HSA-1169394;R-HSA-1678842;R-HSA-1169397;R-HSA-1169399;R-HSA-1169398;R-HSA-1169307;R-HSA-1176059;R-HSA-1169403;R-HSA-1169402;R-HSA-1169405;R-HSA-1169404;R-HSA-1169406
R-HSA-983712	Ion channel transport	4	207	0.0141075	0.00715111	0.143022	3	41	0.00316309	9606	Homo sapiens	PLN;ATP2B2;CALM1		R-HSA-427910;R-HSA-418309;R-HSA-2855020
R-HSA-5619507	Activation of HOX genes during differentiation	3	116	0.00790568	0.00907742	0.163394	3	43	0.00331739	9606	Homo sapiens	HOXD4		R-HSA-5617874;R-HSA-5617864;R-HSA-5617896
R-HSA-5617472	Activation of anterior HOX genes in hindbrain development during early embryogenesis	3	116	0.00790568	0.00907742	0.163394	3	43	0.00331739	9606	Homo sapiens	HOXD4		R-HSA-5617874;R-HSA-5617864;R-HSA-5617896
R-HSA-418346	Platelet homeostasis	3	123	0.00838274	0.0106292	0.180696	2	30	0.00231446	9606	Homo sapiens	ATP2B2;CALM1		R-HSA-418309;R-HSA-425661
R-HSA-163200	Respiratory electron transport, ATP synthesis by chemiosmotic coupling, and heat production by uncoupling proteins.	3	150	0.0102229	0.0179899	0.207334	13	31	0.00239161	9606	Homo sapiens	ATP8;UCP3;ND3		R-HSA-164834;R-HSA-164832;R-HSA-166214;R-HSA-6799202;R-HSA-170026;R-HSA-164840;R-HSA-6799179;R-HSA-166220;R-HSA-166387;R-HSA-163217;R-HSA-6799199;R-HSA-6799197;R-HSA-6799196
R-HSA-5368598	Negative regulation of TCF-dependent signaling by DVL-interacting proteins	1	5	0.000340762	0.018236	0.207334	1	2	0.000154297	9606	Homo sapiens	CXXC4		R-HSA-5368582
R-HSA-3371571	HSF1-dependent transactivation	2	59	0.00402099	0.020147	0.207334	4	8	0.000617189	9606	Homo sapiens	HSPB8;HSPB1		R-HSA-3371554;R-HSA-5082356;R-HSA-5082369;R-HSA-5082384
R-HSA-1280215	Cytokine Signaling in Immune system	10	1312	0.0894159	0.0201866	0.207334	26	735	0.0567042	9606	Homo sapiens	MX2;IFI6;TWIST1;ISG15;CALM1		R-HSA-936462;R-HSA-9653585;R-HSA-1169307;R-HSA-5672965;R-HSA-9654533;R-HSA-1015702;R-HSA-1015699;R-HSA-5672969;R-HSA-1678841;R-HSA-1169395;R-HSA-1678843;R-HSA-1169394;R-HSA-1678842;R-HSA-1169397;R-HSA-1169399;R-HSA-1169398;R-HSA-9654523;R-HSA-1176059;R-HSA-1169403;R-HSA-9654521;R-HSA-1169402;R-HSA-1169405;R-HSA-1169404;R-HSA-9654525;R-HSA-1169406;R-HSA-6790036
R-HSA-5576892	Phase 0 - rapid depolarisation	2	66	0.00449806	0.0248042	0.207334	2	2	0.000154297	9606	Homo sapiens	CACNA1C;CALM1		R-HSA-5577213;R-HSA-5576895
R-HSA-9022535	Loss of phosphorylation of MECP2 at T308	1	7	0.000477067	0.0254386	0.207334	1	1	7.71486e-05	9606	Homo sapiens	CALM1		R-HSA-9005561
R-HSA-167826	The fatty acid cycling model	1	8	0.000545219	0.0290204	0.207334	3	6	0.000462892	9606	Homo sapiens	UCP3		R-HSA-166387;R-HSA-166214;R-HSA-166220
R-HSA-111957	Cam-PDE 1 activation	1	8	0.000545219	0.0290204	0.207334	1	2	0.000154297	9606	Homo sapiens	CALM1		R-HSA-111956
R-HSA-163841	Gamma carboxylation, hypusine formation and arylsulfatase activation	2	74	0.00504328	0.0306081	0.207334	3	40	0.00308594	9606	Homo sapiens	EIF5A		R-HSA-204647;R-HSA-204662;R-HSA-204617

## Sheet: Table S7
Table S7. Primer details for real time quantitative PCR (RT-qPCR).
Gene Name	Primer	Primer Sequence	Annealing Temp. ( 0C)	Product Size (bp)	Reference
ACTA1	F	cgcgagaagatgacccagat	60	157	This study
	R	cctcatagatgggcacattg
FABP3	F	catgaagtcactcggtgtcg	60	179	This study
	R	tcctgtcatctgctgtggtc
COL1A1	F	caggaagaaggccaagaaga	58	157	This study
	R	taagttcgtcgcagatcacg
COL1A2	F	tctgcgacacaaggagtctg	60	161	This study
	R	gcgtggtcctctatctccac
HSPA6	F	ctcagacaccgagcggctgg	60	197	64
	R	ccccgcggtaggacacgcg
HSPB1	F	cgttgcttcactcgcaaata	60	261	65
	R	tacttgtttccggctgttcg
IL17A	F	ttaaccggaacacgaactcc	60	203	This study
	R	gaccaggatctcttgctgga
MYOD1	F	gaacactacagcggcgactc	60	197	This study
	R	acgatgctggacaggcagt
RUNX1	F	cgtggtcctacgatcagtcc	58	228	This study
	R	tgaaagctccagggtagtgc
SOCS3	F	cttcagctccaagagcgagt	58	180	This study
	R	acgctgagggtgaagaagtg
PPIB	F	acaccaacggctcccagt	60	143	66
	R	aggcttgtcccgaccatc
β-ACTN	F	cttccagccgtccttcct	60	105	66
	R	tgttggcatacaggtcctttc
